# Supplementary material for: Maternally Inherited Differences within Mitochondrial Complex I Control Murine Healthspan
Source: Genes (Basel). 2019 Jul 13;10(7):532. doi: 10.3390/genes10070532 (PMC6678443; doi:10.3390/genes10070532)
Supplement: Supplementary file 1 [file genes-10-00532-s001.zip]

Archive with 3 entries (2 files):
- Supplementary file/Data_file_S1.xlsx
- Supplementary file/Supplementary_materials_proof.docx
- Supplementary file/
