# Supplementary material for: Maternally Inherited Differences within Mitochondrial Complex I Control Murine Healthspan
Source: Genes (Basel). 2019 Jul 13;10(7):532. doi: 10.3390/genes10070532 (PMC6678443; doi:10.3390/genes10070532)
Supplement: Supplementary file 1 [file genes-10-00532-s001.zip › Supplementary file/Data_file_S1.xlsx]

## Sheet: DEG  B6-mtALR vs B6-mtBPL
Ensembl Gene ID	test_stat	pvalue	qvalue	Effect Size	Entretz ID	Symbol	Genename
ENSMUSG00000044749	21.8239	2.98856e-06	0.0417203	-0.533948	76184	Abca6	ATP-binding cassette, sub-family A (ABC1), member 6
ENSMUSG00000005580	19.907	8.1302e-06	0.044907	-0.768103	11515	Adcy9	adenylate cyclase 9
ENSMUSG00000019820	19.5794	9.6505e-06	0.044907	-0.666665	22288	Utrn	utrophin
ENSMUSG00000070780	18.6684	1.55542e-05	0.0460479	-0.551623	245945	Rbm47	RNA binding motif protein 47
ENSMUSG00000036216	17.8362	2.40765e-05	0.0460479	0.541697	259301	Leap2	liver-expressed antimicrobial peptide 2
ENSMUSG00000031561	17.8339	2.41056e-05	0.0460479	-1.14879	23965	Tenm3	teneurin transmembrane protein 3
ENSMUSG00000056492	17.5905	2.73958e-05	0.0460479	-0.459355	224792	Adgrf5	adhesion G protein-coupled receptor F5
ENSMUSG00000019947	16.9624	3.81279e-05	0.0460479	-1.07766	71371	Arid5b	AT rich interactive domain 5B (MRF1-like)
ENSMUSG00000071528	16.8525	4.04e-05	0.0460479	0.445607	66477	Usmg5	upregulated during skeletal muscle growth 5
ENSMUSG00000090733	16.6609	4.46938e-05	0.0460479	0.578552	57294	Rps27	ribosomal protein S27
ENSMUSG00000025278	16.5206	4.81231e-05	0.0460479	-0.537425	286940	Flnb	filamin, beta
ENSMUSG00000005534	16.3067	5.38744e-05	0.0460479	-0.518989	16337	Insr	insulin receptor
ENSMUSG00000009470	16.3051	5.39174e-05	0.0460479	-0.462528	238799	Tnpo1	transportin 1
ENSMUSG00000027177	15.9609	6.46658e-05	0.0460479	-0.414147	15259	Hipk3	homeodomain interacting protein kinase 3
ENSMUSG00000009633	15.8681	6.79156e-05	0.0460479	0.897445	14373	G0s2	G0/G1 switch gene 2
ENSMUSG00000024074	15.7645	7.17347e-05	0.0460479	-0.472205	50766	Crim1	cysteine rich transmembrane BMP regulator 1 (chordin like)
ENSMUSG00000020357	15.7431	7.25534e-05	0.0460479	-0.491438	14257	Flt4	FMS-like tyrosine kinase 4
ENSMUSG00000027796	15.6502	7.62026e-05	0.0460479	-0.763135	55994	Smad9	SMAD family member 9
ENSMUSG00000032002	15.5709	7.94665e-05	0.0460479	0.41797	76863	Dcun1d5	DCN1, defective in cullin neddylation 1, domain containing 5 (S. cerevisiae)
ENSMUSG00000095597	15.5102	8.20618e-05	0.0460479	0.50087		Gm6472
ENSMUSG00000031540	15.4538	8.45461e-05	0.0460479	-0.594847	244349	Kat6a	K(lysine) acetyltransferase 6A
ENSMUSG00000062960	15.4179	8.61684e-05	0.0460479	-0.481826	16542	Kdr	kinase insert domain protein receptor
ENSMUSG00000063787	15.3888	8.75076e-05	0.0460479	0.40273	66121	Chchd1	coiled-coil-helix-coiled-coil-helix domain containing 1
ENSMUSG00000015143	15.3541	8.91279e-05	0.0460479	-0.454258	109711	Actn1	actinin, alpha 1
ENSMUSG00000020460	15.284	9.24953e-05	0.0460479	0.5002	78294	Rps27a	ribosomal protein S27A
ENSMUSG00000022836	15.2498	9.41852e-05	0.0460479	-0.400203	107589	Mylk	myosin, light polypeptide kinase
ENSMUSG00000035164	15.1136	0.000101231	0.0460479	-0.544843	244871	Zc3h12c	zinc finger CCCH type containing 12C
ENSMUSG00000024109	15.0426	0.000105111	0.0460479	-0.961257	18189	Nrxn1	neurexin I
ENSMUSG00000005893	15.0315	0.000105734	0.0460479	-0.509952	22026	Nr2c2	nuclear receptor subfamily 2, group C, member 2
ENSMUSG00000022565	15.0073	0.000107096	0.0460479	-0.613699	18810	Plec	plectin
ENSMUSG00000059495	14.9703	0.000109215	0.0460479	-0.426611	69632	Arhgef12	Rho guanine nucleotide exchange factor (GEF) 12
ENSMUSG00000066440	14.9448	0.000110706	0.0460479	-0.439503	211978	Zfyve26	zinc finger, FYVE domain containing 26
ENSMUSG00000024085	14.9218	0.000112061	0.0460479	-0.469395	17158	Man2a1	mannosidase 2, alpha 1
ENSMUSG00000014164	14.9203	0.000112151	0.0460479	-0.569783	100503085	Klhl3	kelch-like 3
ENSMUSG00000034645	14.8263	0.000117881	0.0470175	-0.97895	230590	Zyg11a	zyg-11 family member A, cell cycle regulator
ENSMUSG00000021756	14.5723	0.000134886	0.0523058	-0.659561	16195	Il6st	interleukin 6 signal transducer
ENSMUSG00000020850	14.3822	0.000149205	0.0523383	-0.445002	192159	Prpf8	pre-mRNA processing factor 8
ENSMUSG00000074129	14.349	0.000151858	0.0523383	0.443649	22121	Rpl13a	ribosomal protein L13A
ENSMUSG00000029632	14.343	0.000152346	0.0523383	0.390766	17992	Ndufa4	NADH dehydrogenase (ubiquinone) 1 alpha subcomplex, 4
ENSMUSG00000033400	14.2203	0.000162607	0.0523383	-0.38425	77559	Agl	amylo-1,6-glucosidase, 4-alpha-glucanotransferase
ENSMUSG00000052698	14.1893	0.00016531	0.0523383	-0.621177	70549	Tln2	talin 2
ENSMUSG00000024298	14.1644	0.000167514	0.0523383	-0.972958	208292	Zfp871	zinc finger protein 871
ENSMUSG00000035349	14.1281	0.000170778	0.0523383	-0.453718	338320	Mia2	melanoma inhibitory activity 2
ENSMUSG00000064360	14.1088	0.000172537	0.0523383	0.769874	17718	mt-Nd3	NADH dehydrogenase subunit 3
ENSMUSG00000030037	14.0674	0.000176377	0.0523383	0.394143	68499	Mrpl53	mitochondrial ribosomal protein L53
ENSMUSG00000018076	14.0429	0.000178689	0.0523383	-0.458833	76199	Med13l	mediator complex subunit 13-like
ENSMUSG00000042644	14.025	0.000180395	0.0523383	-0.649743	16440	Itpr3	inositol 1,4,5-triphosphate receptor 3
ENSMUSG00000058927	13.9615	0.000186588	0.0523383	0.396456		Gm10053
ENSMUSG00000020315	13.9525	0.000187493	0.0523383	-0.459928	20742	Sptbn1	spectrin beta, non-erythrocytic 1
ENSMUSG00000050965	13.9013	0.000192663	0.0523383	-0.797972	18750	Prkca	protein kinase C, alpha
ENSMUSG00000068040	13.8999	0.000192813	0.0523383	-0.481828	99237	Tm9sf4	transmembrane 9 superfamily protein member 4
ENSMUSG00000072294	13.8466	0.000198351	0.0523383	-1.10445	16597	Klf12	Kruppel-like factor 12
ENSMUSG00000090136	13.8433	0.000198706	0.0523383	0.520186		Gm10177
ENSMUSG00000078515	13.7213	0.000212032	0.0548142	-0.441023	68817	Ddi2	DNA-damage inducible protein 2
ENSMUSG00000020422	13.609	0.000225104	0.0571354	-0.461823	319939	Tns3	tensin 3
ENSMUSG00000041577	13.5729	0.000229469	0.0572033	-0.353427	116847	Prelp	proline arginine-rich end leucine-rich repeat
ENSMUSG00000025017	13.3882	0.000253208	0.0585489	-0.428801	83490	Pik3ap1	phosphoinositide-3-kinase adaptor protein 1
ENSMUSG00000051177	13.3395	0.000259868	0.0585489	-0.588412	18795	Plcb1	phospholipase C, beta 1
ENSMUSG00000101939	13.3318	0.000260949	0.0585489	0.527356		Gm28438
ENSMUSG00000024238	13.3289	0.000261341	0.0585489	-0.521565	21417	Zeb1	zinc finger E-box binding homeobox 1
ENSMUSG00000020435	13.3151	0.000263277	0.0585489	-1.0327	74309	Osbp2	oxysterol binding protein 2
ENSMUSG00000043940	13.3124	0.00026365	0.0585489	-0.428129	72145	Wdfy3	WD repeat and FYVE domain containing 3
ENSMUSG00000028936	13.2942	0.000266222	0.0585489	0.362132	19934	Rpl22	ribosomal protein L22
ENSMUSG00000002014	13.2463	0.000273125	0.0585489	0.406999	20832	Ssr4	signal sequence receptor, delta
ENSMUSG00000063077	13.2242	0.000276359	0.0585489	-0.461129	16561	Kif1b	kinesin family member 1B
ENSMUSG00000038418	13.2212	0.000276807	0.0585489	-1.54838	13653	Egr1	early growth response 1
ENSMUSG00000038473	13.1709	0.000284327	0.0585569	-0.959335	70729	Nos1ap	nitric oxide synthase 1 (neuronal) adaptor protein
ENSMUSG00000020154	13.1337	0.000290032	0.0585569	-0.522598	19263	Ptprb	protein tyrosine phosphatase, receptor type, B
ENSMUSG00000009418	13.0857	0.000297562	0.0585569	-0.700318	215690	Nav1	neuron navigator 1
ENSMUSG00000028580	13.0841	0.000297818	0.0585569	-0.456611	80912	Pum1	pumilio RNA-binding family member 1
ENSMUSG00000106966	13.0841	0.000297818	0.0585569	-0.456611	80912	Pum1	pumilio RNA-binding family member 1
ENSMUSG00000034903	13.0475	0.000303683	0.0588808	-0.443406	319876	Cobll1	Cobl-like 1
ENSMUSG00000020790	12.9313	0.000323141	0.0612626	-0.435152	11736	Ankfy1	ankyrin repeat and FYVE domain containing 1
ENSMUSG00000054808	12.8539	0.000336772	0.0612626	-0.357354	60595	Actn4	actinin alpha 4
ENSMUSG00000005886	12.8536	0.000336829	0.0612626	-0.541288	17978	Ncoa2	nuclear receptor coactivator 2
ENSMUSG00000015575	12.8444	0.000338493	0.0612626	0.355441	11974	Atp6v0e	ATPase, H+ transporting, lysosomal V0 subunit E
ENSMUSG00000029571	12.8245	0.000342109	0.0612626	-0.338236	71900	Tmem106b	transmembrane protein 106B
ENSMUSG00000091537	12.8235	0.000342298	0.0612626	0.353838	66167	Tma7	translational machinery associated 7
ENSMUSG00000031503	12.7945	0.000347646	0.0614322	-0.555216	12827	Col4a2	collagen, type IV, alpha 2
ENSMUSG00000040225	12.7354	0.000358806	0.0626117	-0.461595	226562	Prrc2c	proline-rich coiled-coil 2C
ENSMUSG00000021745	12.6067	0.000384358	0.0646781	-0.520746	19270	Ptprg	protein tyrosine phosphatase, receptor type, G
ENSMUSG00000008730	12.5827	0.000389334	0.0646781	-0.406196	15257	Hipk1	homeodomain interacting protein kinase 1
ENSMUSG00000004040	12.5531	0.000395553	0.0646781	-0.535882	20848	Stat3	signal transducer and activator of transcription 3
ENSMUSG00000031939	12.5211	0.000402377	0.0646781	0.546569	75316	Taf1d	TATA-box binding protein associated factor, RNA polymerase I, D
ENSMUSG00000053877	12.4508	0.000417804	0.0646781	-0.717331	100043597	Srcap	Snf2-related CREBBP activator protein
ENSMUSG00000001911	12.431	0.000422267	0.0646781	-0.351941	18032	Nfix	nuclear factor I/X
ENSMUSG00000041258	12.4285	0.000422842	0.0646781	-0.457934	329002	Zfp236	zinc finger protein 236
ENSMUSG00000037112	12.4159	0.000425705	0.0646781	-0.422263	235344	Sik2	salt inducible kinase 2
ENSMUSG00000031596	12.3723	0.000435754	0.0646781	-0.75145	11988	Slc7a2	solute carrier family 7 (cationic amino acid transporter, y+ system), member 2
ENSMUSG00000078193	12.3564	0.00043948	0.0646781	0.392501		Gm2000
ENSMUSG00000024066	12.2925	0.000454789	0.0646781	-0.313594	22436	Xdh	xanthine dehydrogenase
ENSMUSG00000038495	12.2812	0.000457553	0.0646781	-0.558892	229603	Otud7b	OTU domain containing 7B
ENSMUSG00000070343	12.2531	0.000464483	0.0646781	0.416254		Gm10288
ENSMUSG00000038894	12.2314	0.000469907	0.0646781	0.588319	384783	Irs2	insulin receptor substrate 2
ENSMUSG00000039016	12.2244	0.000471692	0.0646781	0.342094	30057	Timm8b	translocase of inner mitochondrial membrane 8B
ENSMUSG00000034832	12.1979	0.000478439	0.0646781	-0.436017	194388	Tet3	tet methylcytosine dioxygenase 3
ENSMUSG00000047888	12.184	0.000482008	0.0646781	-0.385697	213988	Tnrc6b	trinucleotide repeat containing 6b
ENSMUSG00000025290	12.1704	0.000485551	0.0646781	0.343372	20088	Rps24	ribosomal protein S24
ENSMUSG00000075706	12.1614	0.000487883	0.0646781	0.354501	625249	Gpx4	glutathione peroxidase 4
ENSMUSG00000066043	12.1153	0.000500102	0.0646781	-0.380075	100169	Phactr4	phosphatase and actin regulator 4
ENSMUSG00000027357	12.1137	0.000500532	0.0646781	0.321572	66586	Crls1	cardiolipin synthase 1
ENSMUSG00000037296	12.108	0.000502061	0.0646781	0.395047	67207	Lsm1	LSM1 homolog, mRNA degradation associated
ENSMUSG00000036781	12.1071	0.000502311	0.0646781	0.399953	67941	Rps27l	ribosomal protein S27-like
ENSMUSG00000023845	12.1061	0.000502562	0.0646781	-0.801877	240028	Lnpep	leucyl/cystinyl aminopeptidase
ENSMUSG00000021040	12.1053	0.000502779	0.0646781	0.369202	380773	Slirp	SRA stem-loop interacting RNA binding protein
ENSMUSG00000033306	12.0962	0.000505259	0.0646781	-0.477989	210126	Lpp	LIM domain containing preferred translocation partner in lipoma
ENSMUSG00000060126	12.0927	0.000506194	0.0646781	0.364425	22070	Tpt1	tumor protein, translationally-controlled 1
ENSMUSG00000042284	12.0762	0.000510693	0.0646781	-0.501413	109700	Itga1	integrin alpha 1
ENSMUSG00000026511	12.0703	0.000512321	0.0646781	0.380877	27058	Srp9	signal recognition particle 9
ENSMUSG00000029066	12.0654	0.000513653	0.0646781	0.350221	66448	Mrpl20	mitochondrial ribosomal protein L20
ENSMUSG00000020091	12.0632	0.000514274	0.0646781	-0.312897	13688	Eif4ebp2	eukaryotic translation initiation factor 4E binding protein 2
ENSMUSG00000030291	12.0098	0.000529228	0.0648336	0.378313	108098	Med21	mediator complex subunit 21
ENSMUSG00000021703	11.9952	0.00053338	0.0648336	-0.324671	218442	Serinc5	serine incorporator 5
ENSMUSG00000020949	11.9862	0.000535965	0.0648336	0.369064	30795	Fkbp3	FK506 binding protein 3
ENSMUSG00000020859	11.9824	0.000537052	0.0648336	-0.34876	70834	Spag9	sperm associated antigen 9
ENSMUSG00000044060	11.9766	0.000538732	0.0648336	-0.84713	231570	A830010M20Rik	RIKEN cDNA A830010M20 gene
ENSMUSG00000062006	11.9519	0.000545909	0.0651357	0.342889	68436	Rpl34	ribosomal protein L34
ENSMUSG00000071226	11.9228	0.000554502	0.0656005	-0.558921	330409	Cecr2	cat eye syndrome chromosome region, candidate 2
ENSMUSG00000001158	11.8934	0.000563347	0.0659286	0.367254	66618	Snrnp27	small nuclear ribonucleoprotein 27 (U4/U6.U5)
ENSMUSG00000042670	11.8822	0.000566722	0.0659286	0.328621	66541	Immp1l	IMP1 inner mitochondrial membrane peptidase-like (S. cerevisiae)
ENSMUSG00000046230	11.8478	0.000577302	0.0666045	-0.495001	271564	Vps13a	vacuolar protein sorting 13A
ENSMUSG00000054757	11.8318	0.000582261	0.066626	0.350955	116852	Akr1c20	aldo-keto reductase family 1, member C20
ENSMUSG00000090553	11.792	0.000594851	0.0675132	0.342265	20643	Snrpe	small nuclear ribonucleoprotein E
ENSMUSG00000006281	11.735	0.000613339	0.0686213	-0.346524	21745	Tep1	telomerase associated protein 1
ENSMUSG00000043681	11.7317	0.000614445	0.0686213	0.622077	69134	Fam25c	family with sequence similarity 25, member C
ENSMUSG00000037152	11.6946	0.00062681	0.0689915	0.353169	66377	Ndufc1	NADH dehydrogenase (ubiquinone) 1, subcomplex unknown, 1
ENSMUSG00000039840	11.6792	0.000632031	0.0689915	-0.431437	100502841	Epg5	ectopic P-granules autophagy protein 5 homolog (C. elegans)
ENSMUSG00000024077	11.6722	0.000634415	0.0689915	-0.573808	268980	Strn	striatin, calmodulin binding protein
ENSMUSG00000075229	11.6631	0.000637529	0.0689915	0.327784	381045	Ccdc58	coiled-coil domain containing 58
ENSMUSG00000024713	11.6327	0.00064801	0.0691548	-0.358077	18552	Pcsk5	proprotein convertase subtilisin/kexin type 5
ENSMUSG00000055128	11.6301	0.000648945	0.0691548	0.333173	68755	Cgrrf1	cell growth regulator with ring finger domain 1
ENSMUSG00000039115	11.5932	0.000661921	0.0694968	-0.628739	104099	Itga9	integrin alpha 9
ENSMUSG00000022016	11.5927	0.000662111	0.0694968	-0.450008	219181	Akap11	A kinase (PRKA) anchor protein 11
ENSMUSG00000024949	11.5297	0.000684913	0.0701836	-0.373689	22668	Sf1	splicing factor 1
ENSMUSG00000106722	11.5297	0.000684913	0.0701836	-0.373689	22668	Sf1	splicing factor 1
ENSMUSG00000034880	11.529	0.000685192	0.0701836	0.329062	94065	Mrpl34	mitochondrial ribosomal protein L34
ENSMUSG00000031871	11.5058	0.000693807	0.0701836	-0.401659	12562	Cdh5	cadherin 5
ENSMUSG00000037652	11.4965	0.000697269	0.0701836	-0.404653	241915	Phc3	polyhomeotic-like 3 (Drosophila)
ENSMUSG00000079017	11.4924	0.00069882	0.0701836	0.436164	76933	Ifi27l2a	interferon, alpha-inducible protein 27 like 2A
ENSMUSG00000025194	11.446	0.000716462	0.0712232	-0.317766	12780	Abcc2	ATP-binding cassette, sub-family C (CFTR/MRP), member 2
ENSMUSG00000042744	11.4385	0.000719374	0.0712232	-0.623579	269700	Gm15800	predicted gene 15800
ENSMUSG00000027679	11.3897	0.00073853	0.0724525	0.332979	67713	Dnajc19	DnaJ heat shock protein family (Hsp40) member C19
ENSMUSG00000061167	11.3733	0.000745068	0.0724525	0.417797		Rpl15-ps3
ENSMUSG00000026579	11.3519	0.000753709	0.0724525	-0.446502	14067	F5	coagulation factor V
ENSMUSG00000024260	11.3384	0.00075922	0.0724525	-0.358406	269003	Sap130	Sin3A associated protein
ENSMUSG00000020267	11.3309	0.000762288	0.0724525	0.327723	15254	Hint1	histidine triad nucleotide binding protein 1
ENSMUSG00000063450	11.3111	0.000770448	0.0724525	-0.468447	319565	Syne2	spectrin repeat containing, nuclear envelope 2
ENSMUSG00000022371	11.2953	0.000777037	0.0724525	-0.343503	12818	Col14a1	collagen, type XIV, alpha 1
ENSMUSG00000050777	11.2899	0.000779303	0.0724525	0.319169	170706	Tmem37	transmembrane protein 37
ENSMUSG00000028864	11.2496	0.000796396	0.0724525	-0.658762	15234	Hgf	hepatocyte growth factor
ENSMUSG00000020456	11.2325	0.000803773	0.0724525	-0.299584	18293	Ogdh	oxoglutarate (alpha-ketoglutarate) dehydrogenase (lipoamide)
ENSMUSG00000014313	11.2298	0.000804937	0.0724525	0.323085	12864	Cox6c	cytochrome c oxidase subunit VIc
ENSMUSG00000022591	11.2255	0.000806824	0.0724525	0.729338		Gm9747
ENSMUSG00000035152	11.2135	0.000812059	0.0724525	-0.318338	71770	Ap2b1	adaptor-related protein complex 2, beta 1 subunit
ENSMUSG00000022681	11.1967	0.000819445	0.0724525	0.429655	18203	Ntan1	N-terminal Asn amidase
ENSMUSG00000028461	11.185	0.000824634	0.0724525	0.347358	622404	Ccdc107	coiled-coil domain containing 107
ENSMUSG00000016487	11.1823	0.000825799	0.0724525	-0.438025	67533	Ppfibp1	PTPRF interacting protein, binding protein 1 (liprin beta 1)
ENSMUSG00000055704	11.1766	0.000828346	0.0724525	-0.455958		Gm9978
ENSMUSG00000035459	11.1627	0.000834582	0.0724525	-0.776696	192188	Stab2	stabilin 2
ENSMUSG00000005198	11.1287	0.000850043	0.0724525	-0.369468	20020	Polr2a	polymerase (RNA) II (DNA directed) polypeptide A
ENSMUSG00000024099	11.1161	0.000855801	0.0724525	0.301709	72900	Ndufv2	NADH dehydrogenase (ubiquinone) flavoprotein 2
ENSMUSG00000025289	11.0984	0.000864017	0.0724525	0.308326	53381	Prdx4	peroxiredoxin 4
ENSMUSG00000036305	11.0958	0.000865215	0.0724525	0.419543		Rpl39-ps
ENSMUSG00000062328	11.0874	0.000869184	0.0724525	0.332385	319195	Rpl17	ribosomal protein L17
ENSMUSG00000035284	11.0758	0.000874629	0.0724525	-0.771638	320528	Vps13c	vacuolar protein sorting 13C
ENSMUSG00000029551	11.0737	0.000875596	0.0724525	0.353903	66506	Psmg3	proteasome (prosome, macropain) assembly chaperone 3
ENSMUSG00000035441	11.0726	0.000876114	0.0724525	-0.336375	338367	Myo1d	myosin ID
ENSMUSG00000026398	11.0704	0.000877173	0.0724525	-0.296817	26424	Nr5a2	nuclear receptor subfamily 5, group A, member 2
ENSMUSG00000018160	11.067	0.000878766	0.0724525	-0.449189	19014	Med1	mediator complex subunit 1
ENSMUSG00000030930	11.0371	0.000893042	0.0724525	-0.380047	77590	Chst15	carbohydrate (N-acetylgalactosamine 4-sulfate 6-O) sulfotransferase 15
ENSMUSG00000022820	11.026	0.00089843	0.0724525	0.404444	68194	Ndufb4	NADH dehydrogenase (ubiquinone) 1 beta subcomplex 4
ENSMUSG00000025571	11.0185	0.000902079	0.0724525	-0.40365	217351	Tnrc6c	trinucleotide repeat containing 6C
ENSMUSG00000022443	11.0181	0.000902258	0.0724525	-0.547749	17886	Myh9	myosin, heavy polypeptide 9, non-muscle
ENSMUSG00000020715	11.0071	0.000907647	0.0724525	-0.486074	78943	Ern1	endoplasmic reticulum (ER) to nucleus signalling 1
ENSMUSG00000055660	10.9994	0.000911395	0.0724525	-0.541913	76781	Mettl4	methyltransferase like 4
ENSMUSG00000074656	10.9851	0.000918451	0.0724525	0.384806	67204	Eif2s2	eukaryotic translation initiation factor 2, subunit 2 (beta)
ENSMUSG00000102918	10.9762	0.000922893	0.0724525	-0.535616	93706	Pcdhgc3	protocadherin gamma subfamily C, 3
ENSMUSG00000037795	10.9686	0.00092669	0.0724525	-0.445288	333789	N4bp2	NEDD4 binding protein 2
ENSMUSG00000032796	10.945	0.000938551	0.0724525	-0.711686	16772	Lama1	laminin, alpha 1
ENSMUSG00000020948	10.9345	0.000943918	0.0724525	-0.533269	66689	Klhl28	kelch-like 28
ENSMUSG00000038717	10.9297	0.000946325	0.0724525	0.299183	27425	Atp5l	ATP synthase, H+ transporting, mitochondrial F0 complex, subunit G
ENSMUSG00000001280	10.9184	0.000952146	0.0724525	-0.602492	20683	Sp1	trans-acting transcription factor 1
ENSMUSG00000029765	10.9056	0.000958732	0.0724525	-0.669924	243743	Plxna4	plexin A4
ENSMUSG00000053453	10.8939	0.000964798	0.0724525	0.310095	66231	Thoc7	THO complex 7
ENSMUSG00000041757	10.8928	0.000965386	0.0724525	-0.531307	240753	Plekha6	pleckstrin homology domain containing, family A member 6
ENSMUSG00000030536	10.8906	0.000966537	0.0724525	-0.496303	29875	Iqgap1	IQ motif containing GTPase activating protein 1
ENSMUSG00000058325	10.883	0.000970532	0.0724525	-0.427086	330662	Dock1	dedicator of cytokinesis 1
ENSMUSG00000020716	10.8715	0.000976578	0.0725161	-0.370598	18015	Nf1	neurofibromatosis 1
ENSMUSG00000031365	10.8467	0.000989699	0.0727968	-0.401321	27081	Zfp275	zinc finger protein 275
ENSMUSG00000030287	10.8447	0.000990788	0.0727968	-0.451405	16439	Itpr2	inositol 1,4,5-triphosphate receptor 2
ENSMUSG00000091803	10.7712	0.00103091	0.0741291	0.317802	66272	Cox16	cytochrome c oxidase assembly protein 16
ENSMUSG00000054387	10.7694	0.0010319	0.0741291	-0.427899	17248	Mdm4	transformed mouse 3T3 cell double minute 4
ENSMUSG00000037110	10.7683	0.00103255	0.0741291	-0.416053	241694	Ralgapa2	Ral GTPase activating protein, alpha subunit 2 (catalytic)
ENSMUSG00000027589	10.7681	0.00103265	0.0741291	-0.537705	245867	Pcmtd2	protein-L-isoaspartate (D-aspartate) O-methyltransferase domain containing 2
ENSMUSG00000030655	10.763	0.00103547	0.0741291	-0.468166	233789	Smg1	SMG1 homolog, phosphatidylinositol 3-kinase-related kinase (C. elegans)
ENSMUSG00000024516	10.742	0.0010473	0.0744567	0.377987	66286	Sec11c	SEC11 homolog C, signal peptidase complex subunit
ENSMUSG00000021097	10.7121	0.00106439	0.0744567	-0.417822	94040	Clmn	calmin
ENSMUSG00000023977	10.7097	0.00106578	0.0744567	-0.297596	224826	Ubr2	ubiquitin protein ligase E3 component n-recognin 2
ENSMUSG00000022892	10.7087	0.00106631	0.0744567	-0.295579	11820	App	amyloid beta (A4) precursor protein
ENSMUSG00000079641	10.6994	0.00107173	0.0744567	0.38788	67248	Rpl39	ribosomal protein L39
ENSMUSG00000061477	10.6923	0.00107584	0.0744567	0.374129	20115	Rps7	ribosomal protein S7
ENSMUSG00000074754	10.6779	0.00108424	0.0744567	0.43843	228715	Gm561	predicted gene 561
ENSMUSG00000078650	10.6714	0.00108804	0.0744567	1.0327	14377	G6pc	glucose-6-phosphatase, catalytic
ENSMUSG00000032216	10.6646	0.00109204	0.0744567	-0.312105	17999	Nedd4	neural precursor cell expressed, developmentally down-regulated 4
ENSMUSG00000051671	10.6591	0.00109528	0.0744567	0.321311	67892	Coa6	cytochrome c oxidase assembly factor 6
ENSMUSG00000021676	10.6505	0.0011004	0.0744567	-0.292635	544963	Iqgap2	IQ motif containing GTPase activating protein 2
ENSMUSG00000034066	10.6419	0.00110553	0.0744567	-0.319327	227377	Farp2	FERM, RhoGEF and pleckstrin domain protein 2
ENSMUSG00000009654	10.6179	0.00111998	0.0744567	-0.354761	18302	Oit3	oncoprotein induced transcript 3
ENSMUSG00000101462	10.6001	0.00113082	0.0744567	-0.445917		Gm3052
ENSMUSG00000099041	10.5899	0.00113706	0.0744567	-0.82899	241296	Gm28035	leucine rich repeat containing 8A
ENSMUSG00000021290	10.5876	0.0011385	0.0744567	0.308194	70257	2010107E04Rik	RIKEN cDNA 2010107E04 gene
ENSMUSG00000020532	10.5705	0.00114904	0.0744567	-0.525358	107476	Acaca	acetyl-Coenzyme A carboxylase alpha
ENSMUSG00000033411	10.5528	0.00116014	0.0744567	-0.512003	329506	Ctdspl2	CTD (carboxy-terminal domain, RNA polymerase II, polypeptide A) small phosphatase like 2
ENSMUSG00000047412	10.5482	0.00116299	0.0744567	-0.372236	235132	Zbtb44	zinc finger and BTB domain containing 44
ENSMUSG00000086583	10.5416	0.00116719	0.0744567	0.344682		Gm15500
ENSMUSG00000081999	10.54	0.00116815	0.0744567	3.31967		Gm13461
ENSMUSG00000035933	10.5376	0.00116968	0.0744567	-0.453405	238123	Cog5	component of oligomeric golgi complex 5
ENSMUSG00000025019	10.5354	0.00117107	0.0744567	-0.699584	212391	Lcor	ligand dependent nuclear receptor corepressor
ENSMUSG00000037646	10.5335	0.00117231	0.0744567	-0.511263	666173	Vps13b	vacuolar protein sorting 13B
ENSMUSG00000073702	10.5318	0.00117339	0.0744567	0.325271	114641	Rpl31	ribosomal protein L31
ENSMUSG00000003955	10.5118	0.00118613	0.0748546	0.288746	70186	Fam162a	family with sequence similarity 162, member A
ENSMUSG00000020674	10.4972	0.00119558	0.0748546	-0.427979	69675	Pxdn	peroxidasin
ENSMUSG00000062232	10.4896	0.0012005	0.0748546	-0.331985	76089	Rapgef2	Rap guanine nucleotide exchange factor (GEF) 2
ENSMUSG00000097078	10.4665	0.00121556	0.0748546	-1.12167		Gm26566
ENSMUSG00000028053	10.4664	0.00121566	0.0748546	-0.448752	192195	Ash1l	ash1 (absent, small, or homeotic)-like (Drosophila)
ENSMUSG00000059149	10.4607	0.00121943	0.0748546	-0.415013	213006	Mfsd4a	major facilitator superfamily domain containing 4A
ENSMUSG00000039145	10.4589	0.00122061	0.0748546	-0.618169	227541	Camk1d	calcium/calmodulin-dependent protein kinase ID
ENSMUSG00000020986	10.4559	0.00122255	0.0748546	-0.313961	20334	Sec23a	SEC23 homolog A, COPII coat complex component
ENSMUSG00000021764	10.4458	0.00122932	0.07494	0.286607	17993	Ndufs4	NADH dehydrogenase (ubiquinone) Fe-S protein 4
ENSMUSG00000017778	10.406	0.00125607	0.0753346	0.299235	12867	Cox7c	cytochrome c oxidase subunit VIIc
ENSMUSG00000035011	10.4009	0.00125952	0.0753346	-0.384906	16969	Zbtb7a	zinc finger and BTB domain containing 7a
ENSMUSG00000070493	10.3971	0.00126216	0.0753346	0.336626	14004	Chchd2	coiled-coil-helix-coiled-coil-helix domain containing 2
ENSMUSG00000015305	10.3908	0.00126646	0.0753346	-0.619469	70097	Sash1	SAM and SH3 domain containing 1
ENSMUSG00000051043	10.3816	0.00127274	0.0753346	-0.359507	70355	Gprc5c	G protein-coupled receptor, family C, group 5, member C
ENSMUSG00000036391	10.3792	0.00127446	0.0753346	-0.332305	77371	Sec24a	Sec24 related gene family, member A (S. cerevisiae)
ENSMUSG00000037361	10.3733	0.00127852	0.0753346	0.300519	66055	Sf3b6	splicing factor 3B, subunit 6
ENSMUSG00000025967	10.3694	0.00128124	0.0753346	0.326786	55949	Eef1b2	eukaryotic translation elongation factor 1 beta 2
ENSMUSG00000030647	10.3592	0.00128832	0.0753346	0.307502	68197	Ndufc2	NADH dehydrogenase (ubiquinone) 1, subcomplex unknown, 2
ENSMUSG00000038002	10.3548	0.00129141	0.0753346	-0.411483	57354	Cramp1l	Crm, cramped-like (Drosophila)
ENSMUSG00000023057	10.3494	0.00129515	0.0753346	0.438694	14079	Fabp2	fatty acid binding protein 2, intestinal
ENSMUSG00000042507	10.3189	0.00131671	0.0762709	-0.503552	238317	Elmsan1	ELM2 and Myb/SANT-like domain containing 1
ENSMUSG00000063383	10.3053	0.00132649	0.07652	0.491711	210853	Zfp947	zinc finger protein 947
ENSMUSG00000035621	10.2864	0.00134018	0.0769912	-0.40933	59090	Midn	midnolin
ENSMUSG00000022635	10.2705	0.00135175	0.077338	0.326537	67197	Zcrb1	zinc finger CCHC-type and RNA binding motif 1
ENSMUSG00000038024	10.26	0.00135948	0.0774627	-0.501706	329877	Dennd4c	DENN/MADD domain containing 4C
ENSMUSG00000032125	10.2224	0.00138747	0.0782413	-0.410055	74144	Robo4	roundabout guidance receptor 4
ENSMUSG00000000740	10.2208	0.00138867	0.0782413	0.302879	270106	Rpl13	ribosomal protein L13
ENSMUSG00000038594	10.2191	0.00138996	0.0782413	-0.792709	100038725	Cep85l	centrosomal protein 85-like
ENSMUSG00000026819	10.1943	0.00140876	0.0789808	1.10227	227731	Slc25a25	solute carrier family 25 (mitochondrial carrier, phosphate carrier), member 25
ENSMUSG00000006641	10.1814	0.00141866	0.0790182	-0.564038	330064	Slc5a6	solute carrier family 5 (sodium-dependent vitamin transporter), member 6
ENSMUSG00000067038	10.1787	0.00142074	0.0790182	0.444683		Rps12-ps3
ENSMUSG00000021577	10.1655	0.00143097	0.0792711	-0.275274	66945	Sdha	succinate dehydrogenase complex, subunit A, flavoprotein (Fp)
ENSMUSG00000027937	10.1577	0.00143698	0.0792894	0.283818	23922	Jtb	jumping translocation breakpoint
ENSMUSG00000030249	10.1423	0.00144907	0.0796416	-0.563076	20928	Abcc9	ATP-binding cassette, sub-family C (CFTR/MRP), member 9
ENSMUSG00000033295	10.1302	0.00145862	0.0797694	-0.308263	19268	Ptprf	protein tyrosine phosphatase, receptor type, F
ENSMUSG00000071793	10.1012	0.0014817	0.0797694	-0.688228	381598	2610005L07Rik	cadherin 11 pseudogene
ENSMUSG00000026565	10.0929	0.00148839	0.0797694	-0.777576	18986	Pou2f1	POU domain, class 2, transcription factor 1
ENSMUSG00000070565	10.0854	0.00149446	0.0797694	-0.64188	226525	Rasal2	RAS protein activator like 2
ENSMUSG00000029313	10.0849	0.00149491	0.0797694	-0.447901	17355	Aff1	AF4/FMR2 family, member 1
ENSMUSG00000021311	10.0838	0.00149579	0.0797694	-0.459252	238505	Mtr	5-methyltetrahydrofolate-homocysteine methyltransferase
ENSMUSG00000022370	10.0825	0.00149684	0.0797694	0.304407	68537	Mrpl13	mitochondrial ribosomal protein L13
ENSMUSG00000032571	10.0822	0.0014971	0.0797694	-0.340372	75669	Pik3r4	phosphatidylinositol 3 kinase, regulatory subunit, polypeptide 4, p150
ENSMUSG00000025261	10.0617	0.00151383	0.0801598	-0.351046	59026	Huwe1	HECT, UBA and WWE domain containing 1
ENSMUSG00000030447	10.0554	0.00151901	0.0801598	-0.312241	20430	Cyfip1	cytoplasmic FMR1 interacting protein 1
ENSMUSG00000068587	10.0522	0.00152166	0.0801598	-0.352993	232714	Mgam	maltase-glucoamylase
ENSMUSG00000028636	10.0237	0.00154542	0.080773	0.340213	106564	Ppcs	phosphopantothenoylcysteine synthetase
ENSMUSG00000062248	10.0221	0.00154671	0.080773	0.352332	66197	Cks2	CDC28 protein kinase regulatory subunit 2
ENSMUSG00000056612	10.0174	0.00155066	0.080773	0.386709	18938	Ppp1r14b	protein phosphatase 1, regulatory (inhibitor) subunit 14B
ENSMUSG00000020647	10.0043	0.00156171	0.0810464	-0.313654	17977	Ncoa1	nuclear receptor coactivator 1
ENSMUSG00000027673	9.98763	0.00157595	0.0814824	0.278865	66046	Ndufb5	NADH dehydrogenase (ubiquinone) 1 beta subcomplex, 5
ENSMUSG00000020620	9.96891	0.00159206	0.0819568	-0.392394	27404	Abca8b	ATP-binding cassette, sub-family A (ABC1), member 8b
ENSMUSG00000024958	9.96336	0.00159687	0.0819568	0.328576	107173	Gpr137	G protein-coupled receptor 137
ENSMUSG00000035342	9.94547	0.00161246	0.0824539	0.362613	226154	Lzts2	leucine zipper, putative tumor suppressor 2
ENSMUSG00000081051	9.93838	0.00161868	0.0824698	0.35174		Gm15427
ENSMUSG00000027954	9.91043	0.00164345	0.0834275	0.540286	13636	Efna1	ephrin A1
ENSMUSG00000007777	9.90074	0.00165212	0.0834525	0.321482	66050	0610009B22Rik	RIKEN cDNA 0610009B22 gene
ENSMUSG00000056493	9.89654	0.0016559	0.0834525	-0.334259	17425	Foxk1	forkhead box K1
ENSMUSG00000019874	9.88255	0.00166853	0.0837868	0.463375	12140	Fabp7	fatty acid binding protein 7, brain
ENSMUSG00000106037	9.86703	0.00168267	0.0839793	0.322007		Gm4332
ENSMUSG00000000088	9.86514	0.0016844	0.0839793	0.271143	12858	Cox5a	cytochrome c oxidase subunit Va
ENSMUSG00000021585	9.83464	0.00171256	0.0845169	-0.279294	12380	Cast	calpastatin
ENSMUSG00000033624	9.83289	0.00171419	0.0845169	-0.561852	319518	Pdpr	pyruvate dehydrogenase phosphatase regulatory subunit
ENSMUSG00000050919	9.82713	0.00171956	0.0845169	-1.11596	238803	Zfp366	zinc finger protein 366
ENSMUSG00000049323	9.82473	0.00172181	0.0845169	-0.365155	237782	Smcr8	Smith-Magenis syndrome chromosome region, candidate 8 homolog (human)
ENSMUSG00000069008	9.81227	0.00173351	0.0845169	-4.85048		Gm5537
ENSMUSG00000052299	9.80985	0.0017358	0.0845169	-0.308541	78913	Ltn1	listerin E3 ubiquitin protein ligase 1
ENSMUSG00000027398	9.80798	0.00173756	0.0845169	0.851628	16176	Il1b	interleukin 1 beta
ENSMUSG00000002992	9.78124	0.00176302	0.0851868	0.352345	11813	Apoc2	apolipoprotein C-II
ENSMUSG00000028399	9.77882	0.00176533	0.0851868	-0.353891	19266	Ptprd	protein tyrosine phosphatase, receptor type, D
ENSMUSG00000054178	9.77434	0.00176964	0.0851868	-0.751854		Gm9938
ENSMUSG00000038722	9.75955	0.00178394	0.08558	0.297908	231889	Bud31	BUD31 homolog
ENSMUSG00000033308	9.72651	0.0018163	0.0868338	-0.308307	99586	Dpyd	dihydropyrimidine dehydrogenase
ENSMUSG00000036197	9.7153	0.0018274	0.0868858	-0.35222	223827	Gxylt1	glucoside xylosyltransferase 1
ENSMUSG00000036097	9.70088	0.0018418	0.0868858	-0.311285	226151	Fam178a	family with sequence similarity 178, member A
ENSMUSG00000002416	9.7006	0.00184208	0.0868858	0.30916	68198	Ndufb2	NADH dehydrogenase (ubiquinone) 1 beta subcomplex, 2
ENSMUSG00000020114	9.69576	0.00184694	0.0868858	-0.642855	71902	Cand1	cullin associated and neddylation disassociated 1
ENSMUSG00000033713	9.6942	0.0018485	0.0868858	-0.766545	71375	Foxn3	forkhead box N3
ENSMUSG00000055485	9.68227	0.00186054	0.0869251	-0.925381	320706	Soga1	suppressor of glucose, autophagy associated 1
ENSMUSG00000052033	9.67337	0.00186958	0.0869251	0.462061	109054	Pfdn4	prefoldin 4
ENSMUSG00000020857	9.66378	0.00187936	0.0869251	0.329097	18103	Nme2	NME/NM23 nucleoside diphosphate kinase 2
ENSMUSG00000051483	9.6579	0.00188539	0.0869251	0.286167	12408	Cbr1	carbonyl reductase 1
ENSMUSG00000047260	9.65039	0.00189311	0.0869251	0.301644	66048	Emc6	ER membrane protein complex subunit 6
ENSMUSG00000030983	9.64385	0.00189986	0.0869251	0.273824	66165	Bccip	BRCA2 and CDKN1A interacting protein
ENSMUSG00000032330	9.63881	0.00190509	0.0869251	0.276495	12866	Cox7a2	cytochrome c oxidase subunit VIIa 2
ENSMUSG00000021520	9.63786	0.00190608	0.0869251	0.273139	67530	Uqcrb	ubiquinol-cytochrome c reductase binding protein
ENSMUSG00000054469	9.63313	0.00191099	0.0869251	-0.345816	225010	Lclat1	lysocardiolipin acyltransferase 1
ENSMUSG00000050608	9.63254	0.0019116	0.0869251	0.291436	433771	Minos1	mitochondrial inner membrane organizing system 1
ENSMUSG00000014856	9.62115	0.00192349	0.0871815	0.304974	66320	Tmem208	transmembrane protein 208
ENSMUSG00000068523	9.60565	0.0019398	0.0876362	0.269236	14707	Gng5	guanine nucleotide binding protein (G protein), gamma 5
ENSMUSG00000029098	9.58811	0.00195842	0.0881913	-0.367105	80911	Acox3	acyl-Coenzyme A oxidase 3, pristanoyl
ENSMUSG00000106918	9.58041	0.00196664	0.0881913	0.317603	66845	Mrpl33	mitochondrial ribosomal protein L33
ENSMUSG00000029763	9.57631	0.00197104	0.0881913	-0.430754	20336	Exoc4	exocyst complex component 4
ENSMUSG00000022272	9.56049	0.0019881	0.0886707	-0.408096	17909	Myo10	myosin X
ENSMUSG00000001105	9.54387	0.00200618	0.0889429	0.289696	55978	Ift20	intraflagellar transport 20
ENSMUSG00000049878	9.54317	0.00200695	0.0889429	-0.322746	109263	Rlf	rearranged L-myc fusion sequence
ENSMUSG00000039116	9.53616	0.00201463	0.0890008	-0.784168	215798	Adgrg6	adhesion G protein-coupled receptor G6
ENSMUSG00000031529	9.50295	0.00205142	0.0898745	-0.653617	21951	Tnks	tankyrase, TRF1-interacting ankyrin-related ADP-ribose polymerase
ENSMUSG00000029178	9.49007	0.00206587	0.0898745	-0.438485	16599	Klf3	Kruppel-like factor 3 (basic)
ENSMUSG00000029614	9.48041	0.00207678	0.0898745	0.290678	19988	Rpl6	ribosomal protein L6
ENSMUSG00000012428	9.47407	0.00208396	0.0898745	-0.398415	117167	Steap4	STEAP family member 4
ENSMUSG00000093989	9.47109	0.00208736	0.0898745	0.301218	52898	Rnasek	ribonuclease, RNase K
ENSMUSG00000022231	9.46535	0.0020939	0.0898745	-0.761341	20356	Sema5a	sema domain, seven thrombospondin repeats (type 1 and type 1-like), transmembrane domain (TM) and short cytoplasmic domain, (semaphorin) 5A
ENSMUSG00000022094	9.45411	0.00210677	0.0898745	-0.510806	213053	Slc39a14	solute carrier family 39 (zinc transporter), member 14
ENSMUSG00000071653	9.45086	0.0021105	0.0898745	0.335455	66276	1810009A15Rik	RIKEN cDNA 1810009A15 gene
ENSMUSG00000048612	9.44626	0.0021158	0.0898745	-0.462697	226101	Myof	myoferlin
ENSMUSG00000078517	9.44505	0.0021172	0.0898745	-0.335258	230866	Emc1	ER membrane protein complex subunit 1
ENSMUSG00000052812	9.44487	0.0021174	0.0898745	-0.582973	320817	Atad2b	ATPase family, AAA domain containing 2B
ENSMUSG00000021686	9.43764	0.00212577	0.0898745	-0.296459	11774	Ap3b1	adaptor-related protein complex 3, beta 1 subunit
ENSMUSG00000024754	9.43395	0.00213005	0.0898745	-0.478149	83921	Tmem2	transmembrane protein 2
ENSMUSG00000021079	9.43215	0.00213214	0.0898745	0.411257	30056	Timm9	translocase of inner mitochondrial membrane 9
ENSMUSG00000055296	9.42069	0.00214551	0.0898745	-0.455998	242474	Tmem245	transmembrane protein 245
ENSMUSG00000031841	9.4148	0.00215241	0.0898745	-0.655794	12554	Cdh13	cadherin 13
ENSMUSG00000020170	9.39257	0.00217867	0.0898745	-0.31648	327826	Frs2	fibroblast growth factor receptor substrate 2
ENSMUSG00000023861	9.39019	0.0021815	0.0898745	0.270226	55951	Mpc1	mitochondrial pyruvate carrier 1
ENSMUSG00000069792	9.38691	0.0021854	0.0898745	0.314103	100034251	Wfdc17	WAP four-disulfide core domain 17
ENSMUSG00000007892	9.37496	0.00219969	0.0898745	0.309257	56040	Rplp1	ribosomal protein, large, P1
ENSMUSG00000040865	9.37022	0.00220539	0.0898745	-0.3905	227195	Ino80d	INO80 complex subunit D
ENSMUSG00000032178	9.36525	0.00221137	0.0898745	-0.323843	16201	Ilf3	interleukin enhancer binding factor 3
ENSMUSG00000037533	9.36427	0.00221256	0.0898745	-0.434683	192786	Rapgef6	Rap guanine nucleotide exchange factor (GEF) 6
ENSMUSG00000103088	9.364	0.00221289	0.0898745	-0.858046	93703	Pcdhgb6	protocadherin gamma subfamily B, 6
ENSMUSG00000020307	9.36124	0.00221622	0.0898745	0.373765	216150	Cdc34	cell division cycle 34
ENSMUSG00000032383	9.3589	0.00221905	0.0898745	0.272264	19035	Ppib	peptidylprolyl isomerase B
ENSMUSG00000042390	9.35392	0.00222509	0.0898745	-0.508742	229542	Gatad2b	GATA zinc finger domain containing 2B
ENSMUSG00000025894	9.3498	0.00223009	0.0898745	0.33459	67618	Aasdhppt	aminoadipate-semialdehyde dehydrogenase-phosphopantetheinyl transferase
ENSMUSG00000022013	9.34789	0.00223242	0.0898745	0.289419	66148	Dnajc15	DnaJ heat shock protein family (Hsp40) member C15
ENSMUSG00000060012	9.34395	0.00223723	0.0898745	-0.542418	16554	Kif13b	kinesin family member 13B
ENSMUSG00000027133	9.34103	0.0022408	0.0898745	0.280159	66181	Nop10	NOP10 ribonucleoprotein
ENSMUSG00000032673	9.33966	0.00224248	0.0898745	0.303933	67939	Prorsd1	prolyl-tRNA synthetase domain containing 1
ENSMUSG00000042520	9.3328	0.00225088	0.0898745	-0.394465	74383	Ubap2l	ubiquitin-associated protein 2-like
ENSMUSG00000033278	9.32712	0.00225787	0.0898745	-0.432936	19274	Ptprm	protein tyrosine phosphatase, receptor type, M
ENSMUSG00000020621	9.32119	0.00226519	0.0898745	0.286976	105014	Rdh14	retinol dehydrogenase 14 (all-trans and 9-cis)
ENSMUSG00000041445	9.31942	0.00226738	0.0898745	-0.312102	105450	Mmrn2	multimerin 2
ENSMUSG00000018830	9.31519	0.00227261	0.0898745	-0.627853	17880	Myh11	myosin, heavy polypeptide 11, smooth muscle
ENSMUSG00000040423	9.29645	0.00229599	0.0900522	-0.506563	381305	Rc3h1	RING CCCH (C3H) domains 1
ENSMUSG00000045103	9.28604	0.00230907	0.0900522	-0.422718	13405	Dmd	dystrophin, muscular dystrophy
ENSMUSG00000014769	9.28308	0.0023128	0.0900522	0.271777	19170	Psmb1	proteasome (prosome, macropain) subunit, beta type 1
ENSMUSG00000062519	9.28304	0.00231285	0.0900522	-0.454413	272347	Zfp398	zinc finger protein 398
ENSMUSG00000026087	9.28197	0.00231421	0.0900522	0.275205	107734	Mrpl30	mitochondrial ribosomal protein L30
ENSMUSG00000030615	9.27941	0.00231744	0.0900522	0.279121	66271	Tmem126a	transmembrane protein 126A
ENSMUSG00000051518	9.27345	0.002325	0.0900522	0.331458	66538	Rps19bp1	ribosomal protein S19 binding protein 1
ENSMUSG00000105832	9.27052	0.00232871	0.0900522	0.667808		Gm43841
ENSMUSG00000000563	9.26328	0.00233794	0.0901591	0.262777	11950	Atp5f1	ATP synthase, H+ transporting, mitochondrial F0 complex, subunit B1
ENSMUSG00000084319	9.25357	0.00235036	0.0901836	0.264424		Tpt1-ps3
ENSMUSG00000053317	9.25269	0.00235149	0.0901836	0.371928	66212	Sec61b	Sec61 beta subunit
ENSMUSG00000033182	9.24181	0.00236552	0.0904729	1.3256	74589	Kbtbd12	kelch repeat and BTB (POZ) domain containing 12
ENSMUSG00000058704	9.2327	0.00237731	0.0906757	0.306284	76890	Memo1	mediator of cell motility 1
ENSMUSG00000001506	9.21441	0.00240118	0.0913363	-0.79169	12842	Col1a1	collagen, type I, alpha 1
ENSMUSG00000025794	9.208	0.0024096	0.0914076	0.30548	67115	Rpl14	ribosomal protein L14
ENSMUSG00000032462	9.19414	0.00242791	0.0918525	-0.315724	74769	Pik3cb	phosphatidylinositol 3-kinase, catalytic, beta polypeptide
ENSMUSG00000035566	9.18526	0.00243972	0.0920502	-0.515306	219228	Pcdh17	protocadherin 17
ENSMUSG00000049739	9.17529	0.00245304	0.0920991	-0.320068	233905	Zfp646	zinc finger protein 646
ENSMUSG00000066406	9.16971	0.00246053	0.0920991	-0.674039	75547	Akap13	A kinase (PRKA) anchor protein 13
ENSMUSG00000034456	9.1695	0.00246082	0.0920991	-0.305906	243537	Uroc1	urocanase domain containing 1
ENSMUSG00000020444	9.14801	0.00248989	0.0929228	0.303176	14923	Guk1	guanylate kinase 1
ENSMUSG00000034636	9.14342	0.00249614	0.0929228	-0.292975	414872	Zyg11b	zyg-ll family member B, cell cycle regulator
ENSMUSG00000060938	9.13044	0.00251392	0.0931224	0.296658	19941	Rpl26	ribosomal protein L26
ENSMUSG00000062691	9.12977	0.00251484	0.0931224	0.320935	68554	Cebpzos	CCAAT/enhancer binding protein (C/EBP), zeta, opposite strand
ENSMUSG00000053754	9.12405	0.00252271	0.0931302	-0.32851	67772	Chd8	chromodomain helicase DNA binding protein 8
ENSMUSG00000028028	9.10429	0.00255011	0.0931302	-0.885688	71481	Alpk1	alpha-kinase 1
ENSMUSG00000003429	9.1041	0.00255037	0.0931302	0.286051	27207	Rps11	ribosomal protein S11
ENSMUSG00000045210	9.10407	0.00255042	0.0931302	-0.343132	70675	Vcpip1	valosin containing protein (p97)/p47 complex interacting protein 1
ENSMUSG00000032504	9.09879	0.00255778	0.0931302	-0.284233	18571	Pdcd6ip	programmed cell death 6 interacting protein
ENSMUSG00000021210	9.09286	0.00256609	0.0931302	0.32703	83702	Akr1c6	aldo-keto reductase family 1, member C6
ENSMUSG00000021224	9.0917	0.00256773	0.0931302	-0.322947	18222	Numb	numb homolog (Drosophila)
ENSMUSG00000037370	9.0912	0.00256842	0.0931302	-0.266482	18605	Enpp1	ectonucleotide pyrophosphatase/phosphodiesterase 1
ENSMUSG00000063200	9.05146	0.00262485	0.0944133	0.285501	70078	Nol7	nucleolar protein 7
ENSMUSG00000038902	9.0479	0.00262996	0.0944133	-0.432017	229584	Pogz	pogo transposable element with ZNF domain
ENSMUSG00000040481	9.04466	0.00263463	0.0944133	-0.336149	207165	Bptf	bromodomain PHD finger transcription factor
ENSMUSG00000030530	9.04256	0.00263767	0.0944133	-0.288118	18550	Furin	furin (paired basic amino acid cleaving enzyme)
ENSMUSG00000028106	9.02675	0.00266057	0.0944133	-0.498301	75137	Rprd2	regulation of nuclear pre-mRNA domain containing 2
ENSMUSG00000047215	9.02469	0.00266357	0.0944133	0.302807	20005	Rpl9	ribosomal protein L9
ENSMUSG00000018412	9.022	0.0026675	0.0944133	-0.324061	76719	Kansl1	KAT8 regulatory NSL complex subunit 1
ENSMUSG00000000355	9.02099	0.00266897	0.0944133	0.33068	68995	Mcts1	malignant T cell amplified sequence 1
ENSMUSG00000039262	9.01775	0.00267371	0.0944133	-0.419452	227723	Prrc2b	proline-rich coiled-coil 2B
ENSMUSG00000062933	9.01772	0.00267374	0.0944133	0.307645		Gm10123
ENSMUSG00000040848	9.01468	0.0026782	0.0944133	-0.25923	108735	Sft2d2	SFT2 domain containing 2
ENSMUSG00000025006	9.00374	0.00269427	0.0946221	-0.415018	20411	Sorbs1	sorbin and SH3 domain containing 1
ENSMUSG00000010376	9.00143	0.00269768	0.0946221	0.268644	18002	Nedd8	neural precursor cell expressed, developmentally down-regulated gene 8
ENSMUSG00000025558	8.9888	0.00271639	0.0948231	-0.40824	105445	Dock9	dedicator of cytokinesis 9
ENSMUSG00000038007	8.98469	0.00272251	0.0948231	-0.344752	230379	Acer2	alkaline ceramidase 2
ENSMUSG00000028530	8.97664	0.00273453	0.0948231	-0.289271	16451	Jak1	Janus kinase 1
ENSMUSG00000026568	8.97474	0.00273738	0.0948231	0.431288	70456	Mpc2	mitochondrial pyruvate carrier 2
ENSMUSG00000021124	8.97378	0.00273882	0.0948231	0.266318	53612	Vti1b	vesicle transport through interaction with t-SNAREs 1B
ENSMUSG00000030417	8.96851	0.00274672	0.0948231	0.328361	56330	Pdcd5	programmed cell death 5
ENSMUSG00000029213	8.96307	0.00275491	0.0948231	0.301931	27784	Commd8	COMM domain containing 8
ENSMUSG00000022141	8.95896	0.00276111	0.0948231	-0.275348	71175	Nipbl	Nipped-B homolog (Drosophila)
ENSMUSG00000003316	8.95564	0.00276615	0.0948231	-0.275178	20340	Glg1	golgi apparatus protein 1
ENSMUSG00000009927	8.95203	0.00277161	0.0948231	0.30422	75617	Rps25	ribosomal protein S25
ENSMUSG00000039952	8.94677	0.00277961	0.0948231	-0.293202	13138	Dag1	dystroglycan 1
ENSMUSG00000041852	8.94328	0.00278492	0.0948231	-0.300247	21411	Tcf20	transcription factor 20
ENSMUSG00000015536	8.92197	0.0028176	0.0950592	0.279516	17434	Mocs2	molybdenum cofactor synthesis 2
ENSMUSG00000070394	8.9214	0.00281848	0.0950592	0.344021	69186	Tmem256	transmembrane protein 256
ENSMUSG00000001151	8.92114	0.00281888	0.0950592	-0.399016	18541	Pcnt	pericentrin (kendrin)
ENSMUSG00000027630	8.91548	0.00282763	0.0950592	-0.541461	81004	Tbl1xr1	transducin (beta)-like 1X-linked receptor 1
ENSMUSG00000040374	8.90284	0.00284727	0.0950592	0.295713	19302	Pex2	peroxisomal biogenesis factor 2
ENSMUSG00000075415	8.88085	0.00288177	0.0950592	-0.374042	14269	Fnbp1	formin binding protein 1
ENSMUSG00000021687	8.87982	0.0028834	0.0950592	-0.367378	107767	Scamp1	secretory carrier membrane protein 1
ENSMUSG00000045098	8.87946	0.00288396	0.0950592	-0.387776	225888	Kmt5b	lysine methyltransferase 5B
ENSMUSG00000071014	8.87869	0.00288518	0.0950592	0.261117	230075	Ndufb6	NADH dehydrogenase (ubiquinone) 1 beta subcomplex, 6
ENSMUSG00000044340	8.87782	0.00288656	0.0950592	-0.420442	98432	Phlpp1	PH domain and leucine rich repeat protein phosphatase 1
ENSMUSG00000073616	8.8703	0.00289848	0.0950592	0.276741	66915	Myeov2	myeloma overexpressed 2
ENSMUSG00000028772	8.86748	0.00290295	0.0950592	0.416648	619605	Zcchc17	zinc finger, CCHC domain containing 17
ENSMUSG00000108747	8.86748	0.00290295	0.0950592	0.416648	619605	Zcchc17	zinc finger, CCHC domain containing 17
ENSMUSG00000028565	8.86552	0.00290607	0.0950592	-0.375086	18027	Nfia	nuclear factor I/A
ENSMUSG00000048970	8.8653	0.00290642	0.0950592	0.299718	59048	C1galt1c1	C1GALT1-specific chaperone 1
ENSMUSG00000075486	8.86188	0.00291187	0.0950592	0.292253	66200	Commd6	COMM domain containing 6
ENSMUSG00000027170	8.85906	0.00291638	0.0950592	0.280485	98221	Eif3m	eukaryotic translation initiation factor 3, subunit M
ENSMUSG00000054889	8.85766	0.00291862	0.0950592	-0.444375	109620	Dsp	desmoplakin
ENSMUSG00000021650	8.85602	0.00292123	0.0950592	0.293135	68927	Ptcd2	pentatricopeptide repeat domain 2
ENSMUSG00000042659	8.84514	0.0029387	0.0954052	0.336543	66412	Arrdc4	arrestin domain containing 4
ENSMUSG00000091228	8.83481	0.00295539	0.0957244	0.300483		Gm20390
ENSMUSG00000030102	8.829	0.00296481	0.0958071	-0.376246	16438	Itpr1	inositol 1,4,5-trisphosphate receptor 1
ENSMUSG00000025612	8.79793	0.00301573	0.0961539	-0.333656	12013	Bach1	BTB and CNC homology 1, basic leucine zipper transcription factor 1
ENSMUSG00000048108	8.79569	0.00301944	0.0961539	-0.423049	319776	Tmem72	transmembrane protein 72
ENSMUSG00000022940	8.79302	0.00302386	0.0961539	0.307632	56176	Pigp	phosphatidylinositol glycan anchor biosynthesis, class P
ENSMUSG00000064127	8.79258	0.00302458	0.0961539	-0.359982	26896	Med14	mediator complex subunit 14
ENSMUSG00000041231	8.78984	0.00302913	0.0961539	0.375705	79560	Ublcp1	ubiquitin-like domain containing CTD phosphatase 1
ENSMUSG00000098274	8.78967	0.00302941	0.0961539	0.328469	68193	Rpl24	ribosomal protein L24
ENSMUSG00000028581	8.78788	0.00303239	0.0961539	-0.467312	16792	Laptm5	lysosomal-associated protein transmembrane 5
ENSMUSG00000021967	8.7862	0.00303518	0.0961539	0.295275	67840	Mrpl57	mitochondrial ribosomal protein L57
ENSMUSG00000027185	8.78298	0.00304054	0.0961539	0.452896	98956	Nat10	N-acetyltransferase 10
ENSMUSG00000055839	8.78066	0.00304442	0.0961539	0.260487	67673	Tceb2	transcription elongation factor B (SIII), polypeptide 2
ENSMUSG00000039640	8.77011	0.00306208	0.0964934	0.261882	56282	Mrpl12	mitochondrial ribosomal protein L12
ENSMUSG00000014504	8.76116	0.00307714	0.0967497	0.40857	66384	Srp19	signal recognition particle 19
ENSMUSG00000026154	8.74974	0.00309646	0.096772	0.316074	68002	Sdhaf4	succinate dehydrogenase complex assembly factor 4
ENSMUSG00000020224	8.74543	0.0031038	0.096772	0.286061	66225	Llph	LLP homolog, long-term synaptic facilitation (Aplysia)
ENSMUSG00000068882	8.74381	0.00310654	0.096772	0.268087	20823	Ssb	Sjogren syndrome antigen B
ENSMUSG00000038773	8.74359	0.00310693	0.096772	-0.281207	277250	Kdm3b	KDM3B lysine (K)-specific demethylase 3B
ENSMUSG00000031226	8.74031	0.00311251	0.096772	0.322116	67683	Pbdc1	polysaccharide biosynthesis domain containing 1
ENSMUSG00000051989	8.73165	0.00312733	0.0970003	0.291581	68936	Smim11	small integral membrane protein 11
ENSMUSG00000015522	8.72537	0.00313813	0.0970003	-0.361405	11863	Arnt	aryl hydrocarbon receptor nuclear translocator
ENSMUSG00000069769	8.72388	0.0031407	0.0970003	-0.397919	76626	Msi2	musashi RNA-binding protein 2
ENSMUSG00000037857	8.71804	0.00315077	0.0970748	-0.636789	68564	Nufip2	nuclear fragile X mental retardation protein interacting protein 2
ENSMUSG00000040938	8.71443	0.00315702	0.0970748	0.425081	216867	Slc16a11	solute carrier family 16 (monocarboxylic acid transporters), member 11
ENSMUSG00000090862	8.7097	0.00316521	0.0971129	0.288797	68052	Rps13	ribosomal protein S13
ENSMUSG00000028563	8.70529	0.00317288	0.0971346	0.298007	94043	Tm2d1	TM2 domain containing 1
ENSMUSG00000054630	8.69466	0.00319143	0.0972901	0.368625	22238	Ugt2b5	UDP glucuronosyltransferase 2 family, polypeptide B5
ENSMUSG00000041540	8.6944	0.0031919	0.0972901	-0.488486	20678	Sox5	SRY (sex determining region Y)-box 5
ENSMUSG00000038146	8.6777	0.00322127	0.0976899	-0.836623	18131	Notch3	notch 3
ENSMUSG00000024346	8.67573	0.00322476	0.0976899	0.310552	67199	Pfdn1	prefoldin 1
ENSMUSG00000054312	8.66799	0.00323849	0.0976899	0.301421	66292	Mrps21	mitochondrial ribosomal protein S21
ENSMUSG00000002413	8.65806	0.00325618	0.0976899	-0.377282	109880	Braf	Braf transforming gene
ENSMUSG00000006567	8.65496	0.00326173	0.0976899	-0.403147	11979	Atp7b	ATPase, Cu++ transporting, beta polypeptide
ENSMUSG00000006527	8.64336	0.00328255	0.0976899	-0.327764	54650	Sfmbt1	Scm-like with four mbt domains 1
ENSMUSG00000079659	8.64291	0.00328337	0.0976899	0.267619	652925	Tmem243	transmembrane protein 243, mitochondrial
ENSMUSG00000029287	8.64281	0.00328355	0.0976899	-0.403658	21814	Tgfbr3	transforming growth factor, beta receptor III
ENSMUSG00000041308	8.64178	0.0032854	0.0976899	-0.663691	20650	Sntb2	syntrophin, basic 2
ENSMUSG00000036550	8.64093	0.00328693	0.0976899	-0.352629	234594	Cnot1	CCR4-NOT transcription complex, subunit 1
ENSMUSG00000027204	8.6342	0.00329909	0.0976899	-0.809767	14118	Fbn1	fibrillin 1
ENSMUSG00000031229	8.63347	0.00330042	0.0976899	-0.456459	22589	Atrx	alpha thalassemia/mental retardation syndrome X-linked
ENSMUSG00000042323	8.6284	0.00330961	0.0976899	-0.278602	66923	Pbrm1	polybromo 1
ENSMUSG00000028465	8.62181	0.00332161	0.0976899	-0.359189	21894	Tln1	talin 1
ENSMUSG00000091514	8.62124	0.00332266	0.0976899	-2.30804		Gm17484
ENSMUSG00000031310	8.61788	0.00332878	0.0976899	-0.490904	56364	Zmym3	zinc finger, MYM-type 3
ENSMUSG00000042251	8.6142	0.00333552	0.0976899	-0.306307	212933	Pm20d1	peptidase M20 domain containing 1
ENSMUSG00000027074	8.60391	0.00335443	0.0976899	-0.328865	58207	Slc43a3	solute carrier family 43, member 3
ENSMUSG00000029918	8.60022	0.00336122	0.0976899	0.275907	14548	Mrps33	mitochondrial ribosomal protein S33
ENSMUSG00000026965	8.59867	0.00336408	0.0976899	-0.300864	99152	Anapc2	anaphase promoting complex subunit 2
ENSMUSG00000024887	8.59856	0.00336429	0.0976899	-0.373844	54447	Asah2	N-acylsphingosine amidohydrolase 2
ENSMUSG00000053293	8.59487	0.00337112	0.0976899	-0.325101	107939	Pom121	nuclear pore membrane protein 121
ENSMUSG00000069495	8.59087	0.00337853	0.0976899	-0.434446	227867	Epc2	enhancer of polycomb homolog 2 (Drosophila)
ENSMUSG00000040524	8.57934	0.00339998	0.0976899	-0.521007	214812	Zfp609	zinc finger protein 609
ENSMUSG00000030691	8.57773	0.00340299	0.0976899	-0.292748	207278	Fchsd2	FCH and double SH3 domains 2
ENSMUSG00000001281	8.57756	0.00340332	0.0976899	-0.587994	16421	Itgb7	integrin beta 7
ENSMUSG00000002329	8.57688	0.00340458	0.0976899	0.286375	67881	Mdp1	magnesium-dependent phosphatase 1
ENSMUSG00000033943	8.57638	0.00340553	0.0976899	-0.407128	29808	Mga	MAX gene associated
ENSMUSG00000021241	8.57124	0.00341514	0.0976899	0.273425	74316	Isca2	iron-sulfur cluster assembly 2
ENSMUSG00000036432	8.5673	0.00342253	0.0976899	0.340251	20439	Siah2	seven in absentia 2
ENSMUSG00000040022	8.56712	0.00342288	0.0976899	-0.369874	74998	Rab11fip2	RAB11 family interacting protein 2 (class I)
ENSMUSG00000028648	8.56075	0.00343487	0.0976899	0.275084	595136	Ndufs5	NADH dehydrogenase (ubiquinone) Fe-S protein 5
ENSMUSG00000040888	8.56019	0.00343594	0.0976899	0.303593	11692	Gfer	growth factor, erv1 (S. cerevisiae)-like (augmenter of liver regeneration)
ENSMUSG00000017446	8.55399	0.00344766	0.0978239	-0.389709	56745	C1qtnf1	C1q and tumor necrosis factor related protein 1
ENSMUSG00000052229	8.53905	0.00347606	0.0979687	-0.627691	574402	Gpr17	G protein-coupled receptor 17
ENSMUSG00000029648	8.53514	0.00348355	0.0979687	-0.350305	14254	Flt1	FMS-like tyrosine kinase 1
ENSMUSG00000028868	8.53367	0.00348636	0.0979687	-0.514451	242687	Wasf2	WAS protein family, member 2
ENSMUSG00000034940	8.53298	0.00348768	0.0979687	-0.369242	217030	Synrg	synergin, gamma
ENSMUSG00000074994	8.53289	0.00348785	0.0979687	-0.297086	99003	Qser1	glutamine and serine rich 1
ENSMUSG00000014226	8.52537	0.0035023	0.098177	0.365706	12301	Cacybp	calcyclin binding protein
ENSMUSG00000023106	8.50852	0.00353487	0.0984385	0.318996	68184	Denr	density-regulated protein
ENSMUSG00000024308	8.50112	0.00354927	0.0984385	-0.310705	21356	Tapbp	TAP binding protein
ENSMUSG00000048758	8.4991	0.00355322	0.0984385	0.267363	19944	Rpl29	ribosomal protein L29
ENSMUSG00000048271	8.49859	0.00355421	0.0984385	-0.545711	381626	Rbm33	RNA binding motif protein 33
ENSMUSG00000044393	8.49759	0.00355617	0.0984385	-0.414998	13511	Dsg2	desmoglein 2
ENSMUSG00000028643	8.49746	0.00355642	0.0984385	0.333661	69216	Svbp	small vasohibin binding protein
ENSMUSG00000057637	8.4918	0.0035675	0.0984385	-0.439886	110593	Prdm2	PR domain containing 2, with ZNF domain
ENSMUSG00000022812	8.49153	0.00356804	0.0984385	-0.347776	56637	Gsk3b	glycogen synthase kinase 3 beta
ENSMUSG00000047454	8.47881	0.00359306	0.0986418	-0.248999	268566	Gphn	gephyrin
ENSMUSG00000030770	8.47633	0.00359797	0.0986418	-0.24319	57342	Parva	parvin, alpha
ENSMUSG00000040857	8.47456	0.00360148	0.0986418	-0.37785	13875	Erf	Ets2 repressor factor
ENSMUSG00000023089	8.47345	0.00360368	0.0986418	0.280101	68202	Ndufa5	NADH dehydrogenase (ubiquinone) 1 alpha subcomplex, 5
ENSMUSG00000034593	8.46954	0.00361143	0.0986605	-0.992725	17918	Myo5a	myosin VA
ENSMUSG00000027339	8.4655	0.00361946	0.0986868	-0.457555	215653	Rassf2	Ras association (RalGDS/AF-6) domain family member 2
ENSMUSG00000007656	8.45698	0.00363645	0.0989567	0.322849	59046	Arpp19	cAMP-regulated phosphoprotein 19
ENSMUSG00000041444	8.44836	0.00365373	0.0992336	-0.775988	330914	Arhgap32	Rho GTPase activating protein 32
ENSMUSG00000031231	8.44019	0.00367018	0.099437	0.263462	66142	Cox7b	cytochrome c oxidase subunit VIIb
ENSMUSG00000032526	8.43757	0.00367546	0.099437	0.348004	26901	Deb1	differentially expressed in B16F10 1
ENSMUSG00000042505	8.42301	0.00370501	0.100043	0.362451	71238	Sdhaf3	succinate dehydrogenase complex assembly factor 3
ENSMUSG00000041959	8.41779	0.00371566	0.100055	0.365136	20194	S100a10	S100 calcium binding protein A10 (calpactin)
ENSMUSG00000109336	8.41355	0.00372436	0.100055	-0.32868	233033	Samd4b	sterile alpha motif domain containing 4B
ENSMUSG00000069682	8.40366	0.00374466	0.100055	0.329108		Gm10275
ENSMUSG00000032637	8.39398	0.00376465	0.100055	-0.261578	233871	Atxn2l	ataxin 2-like
ENSMUSG00000022464	8.38643	0.00378033	0.100055	-0.29982	69354	Slc38a4	solute carrier family 38, member 4
ENSMUSG00000022390	8.38285	0.00378778	0.100055	-0.312884	20286	Zc3h7b	zinc finger CCCH type containing 7B
ENSMUSG00000004221	8.38223	0.00378906	0.100055	-0.35467	16151	Ikbkg	inhibitor of kappaB kinase gamma
ENSMUSG00000034101	8.38174	0.00379009	0.100055	-0.301586	12388	Ctnnd1	catenin (cadherin associated protein), delta 1
ENSMUSG00000046541	8.38122	0.00379119	0.100055	-0.409077	210172	Zfp526	zinc finger protein 526
ENSMUSG00000021537	8.37728	0.00379941	0.100055	0.260297	12626	Cetn3	centrin 3
ENSMUSG00000047067	8.37592	0.00380225	0.100055	0.348819	67446	Dusp28	dual specificity phosphatase 28
ENSMUSG00000020902	8.37329	0.00380777	0.100055	-0.290553	18208	Ntn1	netrin 1
ENSMUSG00000024608	8.36579	0.00382349	0.100055	0.34084	20044	Rps14	ribosomal protein S14
ENSMUSG00000050567	8.36359	0.00382814	0.100055	-0.283409	103806	Maml1	mastermind like 1 (Drosophila)
ENSMUSG00000022427	8.36259	0.00383025	0.100055	0.251626	223696	Tomm22	translocase of outer mitochondrial membrane 22 homolog (yeast)
ENSMUSG00000030201	8.36173	0.00383206	0.100055	-0.304508	16974	Lrp6	low density lipoprotein receptor-related protein 6
ENSMUSG00000083380	8.36134	0.00383287	0.100055	0.261864		Gm3244
ENSMUSG00000002550	8.3603	0.00383507	0.100055	0.391416	22245	Uck1	uridine-cytidine kinase 1
ENSMUSG00000038844	8.35719	0.00384165	0.100055	-0.337987	16558	Kif16b	kinesin family member 16B
ENSMUSG00000061410	8.31562	0.00393056	0.102151	-0.316146	142682	Zcchc14	zinc finger, CCHC domain containing 14
ENSMUSG00000040269	8.31276	0.00393675	0.102151	0.279377	66230	Mrps28	mitochondrial ribosomal protein S28
ENSMUSG00000034205	8.30738	0.00394844	0.102264	-0.447368	94352	Loxl2	lysyl oxidase-like 2
ENSMUSG00000036199	8.29992	0.00396469	0.102495	0.257434	67184	Ndufa13	NADH dehydrogenase (ubiquinone) 1 alpha subcomplex, 13
ENSMUSG00000041341	8.27928	0.00400999	0.102843	-0.290897	76559	Atg2b	autophagy related 2B
ENSMUSG00000093798	8.27719	0.00401462	0.102843	3.80158		Gm8355
ENSMUSG00000006498	8.27698	0.00401508	0.102843	-0.391141	19205	Ptbp1	polypyrimidine tract binding protein 1
ENSMUSG00000012405	8.27434	0.00402092	0.102843	0.328014	66480	Rpl15	ribosomal protein L15
ENSMUSG00000031059	8.27382	0.00402208	0.102843	0.278842	104130	Ndufb11	NADH dehydrogenase (ubiquinone) 1 beta subcomplex, 11
ENSMUSG00000055024	8.2619	0.00404858	0.102843	-0.523798	328572	Ep300	E1A binding protein p300
ENSMUSG00000022146	8.26161	0.00404923	0.102843	-0.494322	18414	Osmr	oncostatin M receptor
ENSMUSG00000034154	8.24833	0.00407896	0.102843	-0.295513	68142	Ino80	INO80 complex subunit
ENSMUSG00000050954	8.24818	0.00407928	0.102843	-0.594479	67911	Zfp169	zinc finger protein 169
ENSMUSG00000028228	8.24798	0.00407974	0.102843	-0.291538	70568	Cpne3	copine III
ENSMUSG00000054453	8.24564	0.00408499	0.102843	-0.933692	236643	Sytl5	synaptotagmin-like 5
ENSMUSG00000022799	8.24521	0.00408596	0.102843	-0.353374	12549	Arhgap31	Rho GTPase activating protein 31
ENSMUSG00000034731	8.24228	0.00409256	0.102843	-0.894663	380921	Dgkh	diacylglycerol kinase, eta
ENSMUSG00000047036	8.24209	0.00409299	0.102843	-0.439998	235682	Zfp445	zinc finger protein 445
ENSMUSG00000020695	8.24107	0.00409529	0.102843	-0.869105	17534	Mrc2	mannose receptor, C type 2
ENSMUSG00000021102	8.24004	0.00409762	0.102843	0.26762	73046	Glrx5	glutaredoxin 5
ENSMUSG00000020219	8.23748	0.00410341	0.102843	0.272847	30055	Timm13	translocase of inner mitochondrial membrane 13
ENSMUSG00000046756	8.21622	0.00415176	0.103247	0.257826	50529	Mrps7	mitchondrial ribosomal protein S7
ENSMUSG00000098078	8.21492	0.00415474	0.103247	-1.0895		Gm26992
ENSMUSG00000003380	8.21381	0.00415729	0.103247	0.284937	14470	Rabac1	Rab acceptor 1 (prenylated)
ENSMUSG00000022890	8.20825	0.00417003	0.103247	0.248792	11957	Atp5j	ATP synthase, H+ transporting, mitochondrial F0 complex, subunit F
ENSMUSG00000026623	8.20474	0.00417811	0.103247	-0.361749	226856	Lpgat1	lysophosphatidylglycerol acyltransferase 1
ENSMUSG00000030744	8.20274	0.00418272	0.103247	0.266434	27050	Rps3	ribosomal protein S3
ENSMUSG00000018398	8.19833	0.00419289	0.103247	-0.440188	20362	Sept8	septin 8
ENSMUSG00000039221	8.19683	0.00419636	0.103247	0.539164	68028	Rpl22l1	ribosomal protein L22 like 1
ENSMUSG00000057036	8.19365	0.00420372	0.103247	0.287048		Gm7536
ENSMUSG00000021990	8.19117	0.00420949	0.103247	-0.458313	219140	Spata13	spermatogenesis associated 13
ENSMUSG00000013701	8.19074	0.00421048	0.103247	0.253084	53600	Timm23	translocase of inner mitochondrial membrane 23
ENSMUSG00000020681	8.19045	0.00421115	0.103247	-0.776426	11421	Ace	angiotensin I converting enzyme (peptidyl-dipeptidase A) 1
ENSMUSG00000026295	8.1885	0.00421568	0.103247	0.268485	75396	Spp2	secreted phosphoprotein 2
ENSMUSG00000030751	8.17825	0.00423956	0.10365	0.242561	26440	Psma1	proteasome (prosome, macropain) subunit, alpha type 1
ENSMUSG00000078676	8.17459	0.00424812	0.103678	-0.344865	192160	Casc3	cancer susceptibility candidate 3
ENSMUSG00000031196	8.15999	0.00428246	0.104088	-0.474873	14069	F8	coagulation factor VIII
ENSMUSG00000022887	8.15568	0.00429264	0.104088	-0.530344	17174	Masp1	mannan-binding lectin serine peptidase 1
ENSMUSG00000036792	8.15183	0.00430177	0.104088	-0.656823	109241	Mbd5	methyl-CpG binding domain protein 5
ENSMUSG00000024431	8.13863	0.0043332	0.104088	-0.260999	14815	Nr3c1	nuclear receptor subfamily 3, group C, member 1
ENSMUSG00000061787	8.12996	0.00435396	0.104088	0.318211	20068	Rps17	ribosomal protein S17
ENSMUSG00000078919	8.12811	0.0043584	0.104088	0.294542	13480	Dpm1	dolichol-phosphate (beta-D) mannosyltransferase 1
ENSMUSG00000038690	8.1268	0.00436155	0.104088	0.270585	57423	Atp5j2	ATP synthase, H+ transporting, mitochondrial F0 complex, subunit F2
ENSMUSG00000008822	8.12546	0.00436479	0.104088	0.382381	66204	Acyp1	acylphosphatase 1, erythrocyte (common) type
ENSMUSG00000045948	8.1219	0.00437338	0.104088	0.258083	24030	Mrps12	mitochondrial ribosomal protein S12
ENSMUSG00000021867	8.11895	0.0043805	0.104088	0.26799	100039257	Tmem254b	transmembrane protein 254b
ENSMUSG00000072676	8.11895	0.0043805	0.104088	0.26799	66039	Tmem254a	transmembrane protein 254a
ENSMUSG00000019577	8.11782	0.00438322	0.104088	0.931252	27273	Pdk4	pyruvate dehydrogenase kinase, isoenzyme 4
ENSMUSG00000026970	8.11653	0.00438633	0.104088	-0.384822	56878	Rbms1	RNA binding motif, single stranded interacting protein 1
ENSMUSG00000023923	8.11568	0.0043884	0.104088	-0.276937	72238	Tbc1d5	TBC1 domain family, member 5
ENSMUSG00000045441	8.11458	0.00439106	0.104088	-0.683198	243385	Gprin3	GPRIN family member 3
ENSMUSG00000040260	8.11455	0.00439113	0.104088	-0.370438	76441	Daam2	dishevelled associated activator of morphogenesis 2
ENSMUSG00000064358	8.11226	0.0043967	0.104088	0.299824	17710	mt-Co3	cytochrome c oxidase subunit III
ENSMUSG00000031502	8.10893	0.00440477	0.104088	-0.44791	12826	Col4a1	collagen, type IV, alpha 1
ENSMUSG00000024902	8.10805	0.00440692	0.104088	0.269666	66419	Mrpl11	mitochondrial ribosomal protein L11
ENSMUSG00000022197	8.10461	0.00441529	0.104088	-0.827083	68070	Pdzd2	PDZ domain containing 2
ENSMUSG00000060636	8.10045	0.00442542	0.104088	0.291866	57808	Rpl35a	ribosomal protein L35A
ENSMUSG00000078570	8.09901	0.00442894	0.104088	0.396026	68920	1110065P20Rik	RIKEN cDNA 1110065P20 gene
ENSMUSG00000040771	8.09264	0.00444453	0.104143	0.271032	106821	Oard1	O-acyl-ADP-ribose deacylase 1
ENSMUSG00000024451	8.0898	0.0044515	0.104143	-0.277495	106952	Arap3	ArfGAP with RhoGAP domain, ankyrin repeat and PH domain 3
ENSMUSG00000030737	8.08892	0.00445366	0.104143	-0.362583	101488	Slco2b1	solute carrier organic anion transporter family, member 2b1
ENSMUSG00000028416	8.0738	0.00449098	0.104766	0.26122	12017	Bag1	BCL2-associated athanogene 1
ENSMUSG00000019866	8.07127	0.00449726	0.104766	-0.466966	11630	Aim1	absent in melanoma 1
ENSMUSG00000039167	8.06895	0.00450301	0.104766	-0.427504	170757	Adgrl4	adhesion G protein-coupled receptor L4
ENSMUSG00000030987	8.06601	0.00451032	0.104766	-0.256233	20866	Stim1	stromal interaction molecule 1
ENSMUSG00000028398	8.05406	0.00454017	0.105284	0.294783	66928	Tmem261	transmembrane protein 261
ENSMUSG00000003873	8.04923	0.00455229	0.10539	0.297473	12028	Bax	BCL2-associated X protein
ENSMUSG00000049076	8.04562	0.00456139	0.105425	-0.256957	78618	Acap2	ArfGAP with coiled-coil, ankyrin repeat and PH domains 2
ENSMUSG00000078427	8.04021	0.00457503	0.10555	0.268356	66118	Sarnp	SAP domain containing ribonucleoprotein
ENSMUSG00000067274	8.0375	0.00458189	0.10555	0.260661	11837	Rplp0	ribosomal protein, large, P0
ENSMUSG00000025815	8.03157	0.00459691	0.105673	-0.402608	209692	Dhtkd1	dehydrogenase E1 and transketolase domain containing 1
ENSMUSG00000003847	8.02386	0.00461651	0.105673	-0.570451	54446	Nfat5	nuclear factor of activated T cells 5
ENSMUSG00000036850	8.02361	0.00461714	0.105673	0.298108	107733	Mrpl41	mitochondrial ribosomal protein L41
ENSMUSG00000054520	8.0201	0.00462609	0.105673	-0.354551	24055	Sh3bp2	SH3-domain binding protein 2
ENSMUSG00000049470	8.01833	0.00463061	0.105673	-0.57116	93736	Aff4	AF4/FMR2 family, member 4
ENSMUSG00000025991	8.01754	0.00463264	0.105673	-0.59074	227231	Cps1	carbamoyl-phosphate synthetase 1
ENSMUSG00000024241	8.01005	0.00465184	0.105821	-0.321022	20662	Sos1	son of sevenless homolog 1 (Drosophila)
ENSMUSG00000020163	8.00776	0.00465774	0.105821	0.262604	66594	Uqcr11	ubiquinol-cytochrome c reductase, complex III subunit XI
ENSMUSG00000042198	8.00389	0.00466769	0.105821	0.307185	66433	Chchd7	coiled-coil-helix-coiled-coil-helix domain containing 7
ENSMUSG00000029556	8.0032	0.00466947	0.105821	-0.271395	21405	Hnf1a	HNF1 homeobox A
ENSMUSG00000048264	7.99856	0.00468145	0.105842	-0.305147	208440	Dip2c	disco interacting protein 2 homolog C
ENSMUSG00000022636	7.99662	0.00468648	0.105842	-0.318798	11658	Alcam	activated leukocyte cell adhesion molecule
ENSMUSG00000005142	7.99173	0.00469914	0.105842	-0.2323	17159	Man2b1	mannosidase 2, alpha B1
ENSMUSG00000044949	7.99027	0.00470295	0.105842	-0.589291	327900	Ubtd2	ubiquitin domain containing 2
ENSMUSG00000034917	7.98439	0.00471824	0.105842	0.435941	27375	Tjp3	tight junction protein 3
ENSMUSG00000101397	7.98222	0.0047239	0.105842	-0.3742	17835	Mug-ps1	murinoglobulin, pseudogene 1
ENSMUSG00000033016	7.97623	0.00473956	0.105842	-0.300524	18018	Nfatc1	nuclear factor of activated T cells, cytoplasmic, calcineurin dependent 1
ENSMUSG00000026222	7.96751	0.00476243	0.105842	-0.319822	20684	Sp100	nuclear antigen Sp100
ENSMUSG00000027678	7.96554	0.00476763	0.105842	-0.389164	17979	Ncoa3	nuclear receptor coactivator 3
ENSMUSG00000017404	7.96422	0.0047711	0.105842	0.258679	19921	Rpl19	ribosomal protein L19
ENSMUSG00000031583	7.96368	0.00477254	0.105842	-0.381881	22427	Wrn	Werner syndrome homolog (human)
ENSMUSG00000037072	7.96106	0.00477945	0.105842	0.247263	93684	Selenof	selenoprotein 15
ENSMUSG00000093904	7.96094	0.00477975	0.105842	0.249548	67952	Tomm20	translocase of outer mitochondrial membrane 20 homolog (yeast)
ENSMUSG00000057530	7.957	0.00479018	0.105842	-0.253615	230857	Ece1	endothelin converting enzyme 1
ENSMUSG00000028343	7.95662	0.00479119	0.105842	0.288837	76299	Erp44	endoplasmic reticulum protein 44
ENSMUSG00000028364	7.9538	0.00479865	0.105842	-0.772793	21923	Tnc	tenascin C
ENSMUSG00000029998	7.95085	0.00480647	0.105842	-0.269252	66881	Pcyox1	prenylcysteine oxidase 1
ENSMUSG00000009575	7.94851	0.00481271	0.105842	-0.463769	12419	Cbx5	chromobox 5
ENSMUSG00000026712	7.94619	0.00481887	0.105842	-0.35183	17533	Mrc1	mannose receptor, C type 1
ENSMUSG00000024208	7.94501	0.00482201	0.105842	0.273129	67267	Uqcc2	ubiquinol-cytochrome c reductase complex assembly factor 2
ENSMUSG00000066724	7.94098	0.00483276	0.105911	0.30057		Gm10175
ENSMUSG00000028832	7.92589	0.00487322	0.106578	0.600918	16765	Stmn1	stathmin 1
ENSMUSG00000026417	7.92216	0.0048833	0.106578	-0.231139	18703	Pigr	polymeric immunoglobulin receptor
ENSMUSG00000091387	7.91439	0.00490432	0.106578	-0.341498	218476	Gcnt4	glucosaminyl (N-acetyl) transferase 4, core 2 (beta-1,6-N-acetylglucosaminyltransferase)
ENSMUSG00000042680	7.91249	0.00490946	0.106578	-0.505728	381126	Garem1	GRB2 associated regulator of MAPK1 subtype 1
ENSMUSG00000063919	7.91041	0.00491511	0.106578	-0.387515	68955	Srrm4	serine/arginine repetitive matrix 4
ENSMUSG00000021699	7.90446	0.00493132	0.106578	-0.495895	238871	Pde4d	phosphodiesterase 4D, cAMP specific
ENSMUSG00000084786	7.90224	0.00493735	0.106578	0.280118	66177	Ubl5	ubiquitin-like 5
ENSMUSG00000044617	7.90155	0.00493924	0.106578	-0.27535	320080	Zbtb39	zinc finger and BTB domain containing 39
ENSMUSG00000031985	7.90065	0.0049417	0.106578	0.287816	14712	Gnpat	glyceronephosphate O-acyltransferase
ENSMUSG00000029798	7.8992	0.00494566	0.106578	-0.402718	67138	Herc6	hect domain and RLD 6
ENSMUSG00000049517	7.89866	0.00494715	0.106578	0.298331	66475	Rps23	ribosomal protein S23
ENSMUSG00000036636	7.89132	0.00496727	0.10666	-0.286503	26373	Clcn7	chloride channel, voltage-sensitive 7
ENSMUSG00000030869	7.88916	0.00497318	0.10666	0.270592	70316	Ndufab1	NADH dehydrogenase (ubiquinone) 1, alpha/beta subcomplex, 1
ENSMUSG00000021823	7.88501	0.00498463	0.10666	-0.577366	22330	Vcl	vinculin
ENSMUSG00000032548	7.88011	0.00499813	0.10666	-0.297169	24059	Slco2a1	solute carrier organic anion transporter family, member 2a1
ENSMUSG00000041702	7.87892	0.00500142	0.10666	-0.672546	238386	Btbd7	BTB (POZ) domain containing 7
ENSMUSG00000030137	7.87655	0.00500801	0.10666	0.766858	53857	Tuba8	tubulin, alpha 8
ENSMUSG00000060152	7.87583	0.00500999	0.10666	0.276734	117109	Pop5	processing of precursor 5, ribonuclease P/MRP family (S. cerevisiae)
ENSMUSG00000042541	7.87288	0.00501816	0.10666	0.264408	20422	Shfm1	split hand/foot malformation (ectrodactyly) type 1
ENSMUSG00000022677	7.87057	0.00502459	0.10666	0.290906	66086	Fopnl	Fgfr1op N-terminal like
ENSMUSG00000073910	7.86956	0.00502739	0.10666	-0.475407	214944	Mob3b	MOB kinase activator 3B
ENSMUSG00000017466	7.85677	0.00506306	0.107103	-0.346017	21858	Timp2	tissue inhibitor of metalloproteinase 2
ENSMUSG00000036333	7.85547	0.00506673	0.107103	-0.350577	77480	Kidins220	kinase D-interacting substrate 220
ENSMUSG00000024620	7.85385	0.00507127	0.107103	-0.425842	18596	Pdgfrb	platelet derived growth factor receptor, beta polypeptide
ENSMUSG00000015672	7.84903	0.00508479	0.107226	0.268296	75398	Mrpl32	mitochondrial ribosomal protein L32
ENSMUSG00000033478	7.8348	0.00512498	0.107892	-0.262463	226252	Fam160b1	family with sequence similarity 160, member B1
ENSMUSG00000049751	7.83175	0.00513363	0.107892	0.271441	66483	Rpl36al	ribosomal protein L36A-like
ENSMUSG00000020429	7.82966	0.00513958	0.107892	1.32755	16006	Igfbp1	insulin-like growth factor binding protein 1
ENSMUSG00000034088	7.82187	0.00516179	0.108196	-0.279275	110611	Hdlbp	high density lipoprotein (HDL) binding protein
ENSMUSG00000062997	7.81313	0.00518679	0.108487	0.283801	66489	Rpl35	ribosomal protein L35
ENSMUSG00000038412	7.8099	0.00519609	0.108487	0.241583	56295	Higd1a	HIG1 domain family, member 1A
ENSMUSG00000040612	7.80889	0.005199	0.108487	-0.481387	100039795	Ildr2	immunoglobulin-like domain containing receptor 2
ENSMUSG00000041977	7.80392	0.0052133	0.108623	-0.240869	213498	Arhgef11	Rho guanine nucleotide exchange factor (GEF) 11
ENSMUSG00000068015	7.80121	0.00522111	0.108624	-0.309769	380916	Lrch1	leucine-rich repeats and calponin homology (CH) domain containing 1
ENSMUSG00000068083	7.79136	0.00524968	0.109056	0.324316	71754	Cyp2d40	cytochrome P450, family 2, subfamily d, polypeptide 40
ENSMUSG00000038658	7.7817	0.00527782	0.109478	-0.304148	226089	Ric1	RAB6A GEF complex partner 1
ENSMUSG00000067336	7.77471	0.00529826	0.109739	-0.351691	12168	Bmpr2	bone morphogenetic protein receptor, type II (serine/threonine kinase)
ENSMUSG00000026219	7.77173	0.00530702	0.109757	-0.263979	14897	Trip12	thyroid hormone receptor interactor 12
ENSMUSG00000032410	7.76725	0.00532021	0.109836	-0.379859	24127	Xrn1	5'-3' exoribonuclease 1
ENSMUSG00000022948	7.76508	0.00532658	0.109836	0.377099	224440	Setd4	SET domain containing 4
ENSMUSG00000026768	7.75442	0.00535814	0.110324	-0.580549	241226	Itga8	integrin alpha 8
ENSMUSG00000074925	7.74728	0.00537935	0.110598	-0.775661	72351	Ptar1	protein prenyltransferase alpha subunit repeat containing 1
ENSMUSG00000042312	7.74115	0.00539764	0.11081	0.321578	20196	S100a13	S100 calcium binding protein A13
ENSMUSG00000002028	7.73462	0.0054172	0.110942	-0.504864	214162	Kmt2a	lysine (K)-specific methyltransferase 2A
ENSMUSG00000048799	7.73371	0.00541993	0.110942	-0.260394	225523	Cep120	centrosomal protein 120
ENSMUSG00000063179	7.73025	0.00543033	0.110992	0.403977	214580	Pstk	phosphoseryl-tRNA kinase
ENSMUSG00000016758	7.72504	0.005446	0.111078	0.770958	12124	Bik	BCL2-interacting killer
ENSMUSG00000034602	7.7224	0.00545397	0.111078	-0.232188	67074	Mon2	MON2 homolog, regulator of endosome to Golgi trafficking
ENSMUSG00000042043	7.72093	0.00545843	0.111078	0.319755	21371	Tbca	tubulin cofactor A
ENSMUSG00000079477	7.71417	0.00547892	0.111333	-0.243376	19349	Rab7	RAB7, member RAS oncogene family
ENSMUSG00000019362	7.71101	0.0054885	0.111365	0.246304	101966	D8Ertd738e	DNA segment, Chr 8, ERATO Doi 738, expressed
ENSMUSG00000025724	7.6938	0.00554107	0.112226	0.264663	56529	Sec11a	SEC11 homolog A, signal peptidase complex subunit
ENSMUSG00000033960	7.69188	0.00554699	0.112226	-0.341524	240185	9430020K01Rik	RIKEN cDNA 9430020K01 gene
ENSMUSG00000005575	7.6871	0.00556168	0.11234	0.261137	22192	Ube2m	ubiquitin-conjugating enzyme E2M
ENSMUSG00000030313	7.6847	0.00556909	0.11234	-0.290008	320560	Dennd5b	DENN/MADD domain containing 5B
ENSMUSG00000039621	7.68222	0.00557676	0.11234	-0.409437	277360	Prex1	phosphatidylinositol-3,4,5-trisphosphate-dependent Rac exchange factor 1
ENSMUSG00000026814	7.67062	0.00561272	0.11257	-0.290939	13805	Eng	endoglin
ENSMUSG00000005397	7.66963	0.00561578	0.11257	-0.424343	18073	Nid1	nidogen 1
ENSMUSG00000042826	7.66897	0.00561786	0.11257	0.711839	14166	Fgf11	fibroblast growth factor 11
ENSMUSG00000042992	7.66427	0.00563251	0.11257	0.410701	67774	Borcs5	BLOC-1 related complex subunit 5
ENSMUSG00000015846	7.66412	0.00563298	0.11257	-0.304515	20181	Rxra	retinoid X receptor alpha
ENSMUSG00000058152	7.66297	0.00563657	0.11257	-0.442549	78923	Chsy3	chondroitin sulfate synthase 3
ENSMUSG00000016252	7.6525	0.00566938	0.113064	0.278022	67126	Atp5e	ATP synthase, H+ transporting, mitochondrial F1 complex, epsilon subunit
ENSMUSG00000048109	7.64566	0.00569092	0.113284	-0.383132	229700	Rbm15	RNA binding motif protein 15
ENSMUSG00000005107	7.64258	0.00570062	0.113284	-0.330904	117591	Slc2a9	solute carrier family 2 (facilitated glucose transporter), member 9
ENSMUSG00000060961	7.63901	0.00571192	0.113284	-0.394324	54403	Slc4a4	solute carrier family 4 (anion exchanger), member 4
ENSMUSG00000024953	7.63701	0.00571825	0.113284	0.259673	54683	Prdx5	peroxiredoxin 5
ENSMUSG00000037487	7.63253	0.00573248	0.113284	-0.353821	70790	Ubr5	ubiquitin protein ligase E3 component n-recognin 5
ENSMUSG00000032518	7.63196	0.0057343	0.113284	0.250171	16785	Rpsa	ribosomal protein SA
ENSMUSG00000026004	7.6215	0.00576764	0.113284	-0.31296	68691	Kansl1l	KAT8 regulatory NSL complex subunit 1-like
ENSMUSG00000022570	7.6214	0.00576798	0.113284	0.249776	22122	Tsta3	tissue specific transplantation antigen P35B
ENSMUSG00000024065	7.62052	0.00577078	0.113284	-0.237829	57440	Ehd3	EH-domain containing 3
ENSMUSG00000038042	7.61917	0.00577511	0.113284	-0.402388	218232	Ptpdc1	protein tyrosine phosphatase domain containing 1
ENSMUSG00000071072	7.61904	0.00577554	0.113284	0.336034	56351	Ptges3	prostaglandin E synthase 3 (cytosolic)
ENSMUSG00000053646	7.61794	0.00577905	0.113284	-0.516684	235611	Plxnb1	plexin B1
ENSMUSG00000039001	7.61579	0.00578593	0.113284	0.309049	66481	Rps21	ribosomal protein S21
ENSMUSG00000033931	7.61141	0.00580002	0.113327	0.275535	52202	Rbm34	RNA binding motif protein 34
ENSMUSG00000015671	7.61005	0.00580438	0.113327	0.231631	19166	Psma2	proteasome (prosome, macropain) subunit, alpha type 2
ENSMUSG00000037815	7.59572	0.00585072	0.113832	-0.231819	12385	Ctnna1	catenin (cadherin associated protein), alpha 1
ENSMUSG00000053768	7.59497	0.00585314	0.113832	0.253186	66075	Chchd3	coiled-coil-helix-coiled-coil-helix domain containing 3
ENSMUSG00000009563	7.59449	0.00585468	0.113832	0.312965	30933	Tor2a	torsin family 2, member A
ENSMUSG00000036779	7.59055	0.00586752	0.113896	-0.275335	214627	Papd5	PAP associated domain containing 5
ENSMUSG00000022897	7.58791	0.00587609	0.113896	-0.319957	13548	Dyrk1a	dual-specificity tyrosine-(Y)-phosphorylation regulated kinase 1a
ENSMUSG00000062866	7.58419	0.00588826	0.113896	-0.422053	215789	Phactr2	phosphatase and actin regulator 2
ENSMUSG00000074825	7.58346	0.00589061	0.113896	-0.341648	73338	Itpripl1	inositol 1,4,5-triphosphate receptor interacting protein-like 1
ENSMUSG00000031207	7.57524	0.00591756	0.11423	-0.292485	17698	Msn	moesin
ENSMUSG00000025958	7.5732	0.00592425	0.11423	-0.440187	12912	Creb1	cAMP responsive element binding protein 1
ENSMUSG00000034584	7.57048	0.00593319	0.114245	-0.566351	320051	Exph5	exophilin 5
ENSMUSG00000032381	7.56782	0.00594196	0.114256	0.231871	68250	Fam96a	family with sequence similarity 96, member A
ENSMUSG00000066149	7.55868	0.00597217	0.114623	0.242013	66440	Cdc26	cell division cycle 26
ENSMUSG00000037940	7.5552	0.00598372	0.114623	-0.958055	234515	Inpp4b	inositol polyphosphate-4-phosphatase, type II
ENSMUSG00000090000	7.5546	0.00598571	0.114623	0.291093	66191	Ier3ip1	immediate early response 3 interacting protein 1
ENSMUSG00000042807	7.54953	0.00600258	0.114789	-0.792893	329152	Hecw2	HECT, C2 and WW domain containing E3 ubiquitin protein ligase 2
ENSMUSG00000031996	7.53832	0.00604004	0.115321	-0.231832	11804	Aplp2	amyloid beta (A4) precursor-like protein 2
ENSMUSG00000040725	7.53627	0.00604691	0.115321	-0.300083	232989	Hnrnpul1	heterogeneous nuclear ribonucleoprotein U-like 1
ENSMUSG00000049350	7.53154	0.00606282	0.115376	0.795299	69036	Zg16	zymogen granule protein 16
ENSMUSG00000019579	7.52968	0.00606908	0.115376	0.2935	28106	Mydgf	myeloid derived growth factor
ENSMUSG00000037486	7.52721	0.0060774	0.115376	-0.4432	75302	Asxl2	additional sex combs like 2 (Drosophila)
ENSMUSG00000025234	7.52287	0.00609204	0.115376	-0.422472	23806	Arih1	ariadne RBR E3 ubiquitin protein ligase 1
ENSMUSG00000058396	7.52099	0.00609841	0.115376	-0.246023	11536	Gpr182	G protein-coupled receptor 182
ENSMUSG00000087370	7.51667	0.00611307	0.115376	-0.26911	621976	Tmem170b	transmembrane protein 170B
ENSMUSG00000021607	7.51501	0.00611868	0.115376	0.248139	94066	Mrpl36	mitochondrial ribosomal protein L36
ENSMUSG00000029616	7.51294	0.00612575	0.115376	0.255107	67397	Erp29	endoplasmic reticulum protein 29
ENSMUSG00000022205	7.51122	0.00613159	0.115376	0.252369	20024	Sub1	SUB1 homolog (S. cerevisiae)
ENSMUSG00000024906	7.51097	0.00613244	0.115376	0.403649	71711	Mus81	MUS81 structure-specific endonuclease subunit
ENSMUSG00000032766	7.50606	0.00614917	0.115535	0.308887	66066	Gng11	guanine nucleotide binding protein (G protein), gamma 11
ENSMUSG00000036833	7.50009	0.0061696	0.115675	0.269969	241274	Pnpla7	patatin-like phospholipase domain containing 7
ENSMUSG00000035311	7.49777	0.00617755	0.115675	-0.46017	432486	Gnptab	N-acetylglucosamine-1-phosphate transferase, alpha and beta subunits
ENSMUSG00000021807	7.49662	0.00618151	0.115675	0.227575	68045	2700060E02Rik	RIKEN cDNA 2700060E02 gene
ENSMUSG00000039704	7.49209	0.00619707	0.115811	-0.580622	320506	Lmbrd2	LMBR1 domain containing 2
ENSMUSG00000007817	7.48307	0.00622818	0.116237	-0.294246	328365	Zmiz1	zinc finger, MIZ-type containing 1
ENSMUSG00000020019	7.47617	0.00625208	0.116421	-0.376145	57764	Ntn4	netrin 4
ENSMUSG00000010406	7.47542	0.00625471	0.116421	0.241648	68836	Mrpl52	mitochondrial ribosomal protein L52
ENSMUSG00000027274	7.46641	0.00628609	0.116764	0.272289	59030	Mkks	McKusick-Kaufman syndrome
ENSMUSG00000028518	7.46533	0.00628985	0.116764	-0.331986	108079	Prkaa2	protein kinase, AMP-activated, alpha 2 catalytic subunit
ENSMUSG00000078937	7.44693	0.00635448	0.117683	0.821487	12895	Cpt1b	carnitine palmitoyltransferase 1b, muscle
ENSMUSG00000021171	7.44644	0.0063562	0.117683	-0.265408	52635	Esyt2	extended synaptotagmin-like protein 2
ENSMUSG00000020738	7.42283	0.00644014	0.118936	0.235194	170930	Sumo2	small ubiquitin-like modifier 2
ENSMUSG00000006315	7.4226	0.00644097	0.118936	0.221511	69804	Tmem147	transmembrane protein 147
ENSMUSG00000040824	7.41285	0.00647595	0.119313	0.259827	107686	Snrpd2	small nuclear ribonucleoprotein D2
ENSMUSG00000026750	7.41215	0.00647847	0.119313	0.241771	19177	Psmb7	proteasome (prosome, macropain) subunit, beta type 7
ENSMUSG00000058267	7.40151	0.00651693	0.119863	0.252399	64659	Mrps14	mitochondrial ribosomal protein S14
ENSMUSG00000004815	7.39584	0.00653749	0.119944	-0.361046	110524	Dgkq	diacylglycerol kinase, theta
ENSMUSG00000079297	7.3938	0.0065449	0.119944	-3.59657		Gm2223
ENSMUSG00000022041	7.3932	0.00654709	0.119944	0.667587	110902	Chrna2	cholinergic receptor, nicotinic, alpha polypeptide 2 (neuronal)
ENSMUSG00000028433	7.38358	0.00658222	0.120303	-0.389001	68926	Ubap2	ubiquitin-associated protein 2
ENSMUSG00000020211	7.38103	0.00659154	0.120303	-0.3391	20222	Sf3a2	splicing factor 3a, subunit 2
ENSMUSG00000038371	7.38034	0.00659406	0.120303	-0.430063	319934	Sbf2	SET binding factor 2
ENSMUSG00000034120	7.37566	0.00661126	0.120303	0.242585	20382	Srsf2	serine/arginine-rich splicing factor 2
ENSMUSG00000087141	7.37551	0.00661181	0.120303	-0.332229	433022	Plcxd2	phosphatidylinositol-specific phospholipase C, X domain containing 2
ENSMUSG00000041992	7.37192	0.00662502	0.120303	-0.549612	217944	Rapgef5	Rap guanine nucleotide exchange factor (GEF) 5
ENSMUSG00000033475	7.37138	0.006627	0.120303	0.242011	66119	Tomm6	translocase of outer mitochondrial membrane 6 homolog (yeast)
ENSMUSG00000038949	7.36413	0.00665376	0.12045	0.323059	226744	Cnst	consortin, connexin sorting protein
ENSMUSG00000003660	7.36174	0.00666261	0.12045	-0.298311	320632	Snrnp200	small nuclear ribonucleoprotein 200 (U5)
ENSMUSG00000024304	7.36009	0.00666876	0.12045	-0.223805	12558	Cdh2	cadherin 2
ENSMUSG00000023176	7.35967	0.00667031	0.12045	-0.242691	71756	Cpn2	carboxypeptidase N, polypeptide 2
ENSMUSG00000029394	7.35754	0.00667822	0.12045	0.26478	13445	Cdk2ap1	CDK2 (cyclin-dependent kinase 2)-associated protein 1
ENSMUSG00000030612	7.35053	0.0067043	0.120764	0.249172	67308	Mrpl46	mitochondrial ribosomal protein L46
ENSMUSG00000022883	7.34567	0.00672244	0.120935	-0.592081	19876	Robo1	roundabout guidance receptor 1
ENSMUSG00000032485	7.3395	0.00674556	0.121194	-0.277875	235623	Scap	SREBF chaperone
ENSMUSG00000049760	7.33106	0.00677731	0.121558	0.238542	224904	2410015M20Rik	RIKEN cDNA 2410015M20 gene
ENSMUSG00000037552	7.32949	0.00678322	0.121558	-0.427184	101497	Plekhg2	pleckstrin homology domain containing, family G (with RhoGef domain) member 2
ENSMUSG00000030706	7.32135	0.006814	0.121935	0.226845	52443	Mrpl48	mitochondrial ribosomal protein L48
ENSMUSG00000022488	7.3184	0.0068252	0.121935	-0.307303	105855	Nckap1l	NCK associated protein 1 like
ENSMUSG00000040549	7.31377	0.00684283	0.121935	-0.311205	75786	Ckap5	cytoskeleton associated protein 5
ENSMUSG00000031706	7.31188	0.00685001	0.121935	-0.338436	19724	Rfx1	regulatory factor X, 1 (influences HLA class II expression)
ENSMUSG00000047466	7.30746	0.0068669	0.121935	-0.392445	212163	8030462N17Rik	RIKEN cDNA 8030462N17 gene
ENSMUSG00000021223	7.30643	0.00687084	0.121935	-0.557562	170721	Papln	papilin, proteoglycan-like sulfated glycoprotein
ENSMUSG00000048732	7.30567	0.00687373	0.121935	-0.776724	217194	Klhl11	kelch-like 11
ENSMUSG00000031986	7.29969	0.00689667	0.121935	-0.373678	244666	Sprtn	SprT-like N-terminal domain
ENSMUSG00000026032	7.29822	0.00690229	0.121935	0.275004	66495	Ndufb3	NADH dehydrogenase (ubiquinone) 1 beta subcomplex 3
ENSMUSG00000020661	7.2977	0.00690429	0.121935	-0.436851	13435	Dnmt3a	DNA methyltransferase 3A
ENSMUSG00000021374	7.29759	0.00690471	0.121935	-0.441924	218210	Nup153	nucleoporin 153
ENSMUSG00000060639	7.29618	0.00691013	0.121935	0.565519	319158	Hist1h4i	histone cluster 1, H4i
ENSMUSG00000050730	7.29418	0.00691782	0.121935	-0.243756	71544	Arhgap42	Rho GTPase activating protein 42
ENSMUSG00000019907	7.29002	0.00693387	0.122002	-0.350368	17931	Ppp1r12a	protein phosphatase 1, regulatory (inhibitor) subunit 12A
ENSMUSG00000029642	7.28659	0.00694711	0.122002	0.322902	20018	Polr1d	polymerase (RNA) I polypeptide D
ENSMUSG00000003746	7.28641	0.00694781	0.122002	-0.218019	17155	Man1a	mannosidase 1, alpha
ENSMUSG00000028402	7.27835	0.00697906	0.122302	-0.524667	17475	Mpdz	multiple PDZ domain protein
ENSMUSG00000056209	7.27748	0.00698246	0.122302	0.263054	18150	Npm3	nucleoplasmin 3
ENSMUSG00000005871	7.27355	0.00699772	0.122318	-0.487448	11789	Apc	adenomatosis polyposis coli
ENSMUSG00000032872	7.27163	0.00700522	0.122318	0.253907	266690	Cyb5r4	cytochrome b5 reductase 4
ENSMUSG00000037780	7.2705	0.00700963	0.122318	0.22829	17194	Mbl1	mannose-binding lectin (protein A) 1
ENSMUSG00000029591	7.26267	0.00704027	0.122626	0.619442	22256	Ung	uracil DNA glycosylase
ENSMUSG00000048905	7.25998	0.00705082	0.122626	0.362188	207819	4930539E08Rik	RIKEN cDNA 4930539E08 gene
ENSMUSG00000021180	7.25926	0.00705365	0.122626	-0.556411	73086	Rps6ka5	ribosomal protein S6 kinase, polypeptide 5
ENSMUSG00000029634	7.25323	0.00707737	0.122886	-0.273662	74132	Rnf6	ring finger protein (C3H2C3 type) 6
ENSMUSG00000004677	7.24528	0.00710876	0.123187	-0.240765	17925	Myo9b	myosin IXb
ENSMUSG00000060002	7.24202	0.0071217	0.123187	0.245412	212862	Chpt1	choline phosphotransferase 1
ENSMUSG00000001056	7.24002	0.00712964	0.123187	0.261182	52530	Nhp2	NHP2 ribonucleoprotein
ENSMUSG00000089824	7.23829	0.00713647	0.123187	-0.529844	75710	Rbm12	RNA binding motif protein 12
ENSMUSG00000078784	7.2377	0.00713883	0.123187	0.433443	69126	1810022K09Rik	RIKEN cDNA 1810022K09 gene
ENSMUSG00000051910	7.22587	0.00718602	0.123751	-0.510164	20679	Sox6	SRY (sex determining region Y)-box 6
ENSMUSG00000032860	7.22506	0.00718929	0.123751	-0.30018	18442	P2ry2	purinergic receptor P2Y, G-protein coupled 2
ENSMUSG00000025982	7.21096	0.00724599	0.124047	-0.235146	81898	Sf3b1	splicing factor 3b, subunit 1
ENSMUSG00000099908	7.20793	0.00725821	0.124047	-2.74297		Gm28539
ENSMUSG00000038374	7.20353	0.00727602	0.124047	0.289215	60365	Rbm8a	RNA binding motif protein 8a
ENSMUSG00000021972	7.2023	0.00728103	0.124047	-0.296252	219150	Hmbox1	homeobox containing 1
ENSMUSG00000054417	7.19853	0.00729632	0.124047	1.02234	337924	Cyp3a44	cytochrome P450, family 3, subfamily a, polypeptide 44
ENSMUSG00000026755	7.19835	0.00729708	0.124047	0.260173	74192	Arpc5l	actin related protein 2/3 complex, subunit 5-like
ENSMUSG00000039067	7.19816	0.00729782	0.124047	0.231524	17463	Psmd7	proteasome (prosome, macropain) 26S subunit, non-ATPase, 7
ENSMUSG00000031592	7.19708	0.00730223	0.124047	-0.276003	18536	Pcm1	pericentriolar material 1
ENSMUSG00000040720	7.19365	0.0073162	0.124047	-0.250098	66185	1110037F02Rik	RIKEN cDNA 1110037F02 gene
ENSMUSG00000090290	7.19342	0.00731714	0.124047	-0.724663	212728	Tarbp1	TAR RNA binding protein 1
ENSMUSG00000096592	7.19265	0.00732028	0.124047	-3.13412		Gm15801
ENSMUSG00000094388	7.19265	0.00732028	0.124047	-3.13412		Gm8783
ENSMUSG00000031068	7.19223	0.00732198	0.124047	0.227377	30926	Glrx3	glutaredoxin 3
ENSMUSG00000025026	7.18701	0.00734332	0.124258	-0.265843	27360	Add3	adducin 3 (gamma)
ENSMUSG00000059278	7.18286	0.00736032	0.124395	0.283261	78304	Naa38	N(alpha)-acetyltransferase 38, NatC auxiliary subunit
ENSMUSG00000021606	7.17994	0.00737233	0.124447	0.248829	407785	Ndufs6	NADH dehydrogenase (ubiquinone) Fe-S protein 6
ENSMUSG00000028261	7.17032	0.00741194	0.124733	0.407016	68493	Ndufaf4	NADH dehydrogenase (ubiquinone) 1 alpha subcomplex, assembly factor 4
ENSMUSG00000063663	7.17024	0.00741227	0.124733	-0.574292	382236	Brwd3	bromodomain and WD repeat domain containing 3
ENSMUSG00000050931	7.16757	0.00742331	0.124733	-0.471298	74442	Sgms2	sphingomyelin synthase 2
ENSMUSG00000019302	7.16492	0.00743432	0.124733	-0.278378	11975	Atp6v0a1	ATPase, H+ transporting, lysosomal V0 subunit A1
ENSMUSG00000090266	7.16167	0.00744778	0.124733	0.294746	74319	Mettl23	methyltransferase like 23
ENSMUSG00000009013	7.16107	0.00745029	0.124733	0.530284	56455	Dynll1	dynein light chain LC8-type 1
ENSMUSG00000028809	7.1607	0.00745182	0.124733	-0.277564	51796	Srrm1	serine/arginine repetitive matrix 1
ENSMUSG00000045996	7.15227	0.00748691	0.12517	0.256981	17749	Polr2k	polymerase (RNA) II (DNA directed) polypeptide K
ENSMUSG00000022629	7.14072	0.00753528	0.125351	-0.253209	16564	Kif21a	kinesin family member 21A
ENSMUSG00000025060	7.14032	0.00753696	0.125351	-0.366066	20874	Slk	STE20-like kinase
ENSMUSG00000027552	7.1394	0.00754083	0.125351	0.31254	13559	E2f5	E2F transcription factor 5
ENSMUSG00000039428	7.13915	0.00754188	0.125351	-0.276955	72759	Tmem135	transmembrane protein 135
ENSMUSG00000035258	7.13411	0.00756312	0.125351	-0.340343	320712	Abi3bp	ABI gene family, member 3 (NESH) binding protein
ENSMUSG00000059534	7.13369	0.00756488	0.125351	0.23706	66152	Uqcr10	ubiquinol-cytochrome c reductase, complex III subunit X
ENSMUSG00000036568	7.13	0.00758047	0.125351	-0.253742	210982	Gltscr1l	GLTSCR1-like
ENSMUSG00000002885	7.12958	0.00758225	0.125351	-0.325267	26364	Adgre5	adhesion G protein-coupled receptor E5
ENSMUSG00000090100	7.12895	0.00758489	0.125351	-0.473979	140810	Ttbk2	tau tubulin kinase 2
ENSMUSG00000005089	7.12834	0.0075875	0.125351	-0.271827	20511	Slc1a2	solute carrier family 1 (glial high affinity glutamate transporter), member 2
ENSMUSG00000027878	7.12136	0.00761709	0.125479	-0.450522	18129	Notch2	notch 2
ENSMUSG00000101249	7.11909	0.00762674	0.125479	0.502994		Gm29216
ENSMUSG00000036299	7.11588	0.00764043	0.125479	0.228249	407819	BC031181	cDNA sequence BC031181
ENSMUSG00000051169	7.11293	0.00765299	0.125479	0.382893	101122	Rpusd3	RNA pseudouridylate synthase domain containing 3
ENSMUSG00000066571	7.11238	0.00765535	0.125479	-0.388912	233103	4931406P16Rik	RIKEN cDNA 4931406P16 gene
ENSMUSG00000034729	7.1122	0.0076561	0.125479	0.230233	64657	Mrps10	mitochondrial ribosomal protein S10
ENSMUSG00000061360	7.10607	0.00768232	0.125479	0.270709	68479	Phf5a	PHD finger protein 5A
ENSMUSG00000030131	7.10467	0.00768832	0.125479	-0.425783	17837	Mug2	murinoglobulin 2
ENSMUSG00000008683	7.10374	0.00769231	0.125479	0.282157	267019	Rps15a	ribosomal protein S15A
ENSMUSG00000055322	7.10292	0.00769583	0.125479	-0.359174	21961	Tns1	tensin 1
ENSMUSG00000026496	7.10273	0.00769664	0.125479	-0.32226	11545	Parp1	poly (ADP-ribose) polymerase family, member 1
ENSMUSG00000039270	7.09992	0.00770875	0.125479	-0.269264	230316	Megf9	multiple EGF-like-domains 9
ENSMUSG00000079317	7.09914	0.00771208	0.125479	0.314764	66226	Trappc2	trafficking protein particle complex 2
ENSMUSG00000028691	7.09677	0.00772229	0.125498	0.235402	18477	Prdx1	peroxiredoxin 1
ENSMUSG00000034345	7.09248	0.00774082	0.125562	0.23256	66467	Gtf2h5	general transcription factor IIH, polypeptide 5
ENSMUSG00000038806	7.09006	0.00775126	0.125562	-0.307026	208768	Sde2	SDE2 telomere maintenance homolog (S. pombe)
ENSMUSG00000042121	7.08961	0.0077532	0.125562	-0.462249	231637	Ssh1	slingshot homolog 1 (Drosophila)
ENSMUSG00000022664	7.0848	0.00777407	0.125699	-0.460341	74102	Slc35a5	solute carrier family 35, member A5
ENSMUSG00000006464	7.0835	0.00777968	0.125699	-0.45322	52028	Bbs1	Bardet-Biedl syndrome 1 (human)
ENSMUSG00000047084	7.07705	0.00780773	0.126007	0.235962	83485	Ngrn	neugrin, neurite outgrowth associated
ENSMUSG00000030814	7.07065	0.00783569	0.126063	0.531937	12055	Bcl7c	B cell CLL/lymphoma 7C
ENSMUSG00000067279	7.06854	0.00784492	0.126063	0.490186	53412	Ppp1r3c	protein phosphatase 1, regulatory (inhibitor) subunit 3C
ENSMUSG00000044122	7.06819	0.00784646	0.126063	0.537012	216974	Proca1	protein interacting with cyclin A1
ENSMUSG00000010538	7.06709	0.00785128	0.126063	0.535887	76927	Tsacc	TSSK6 activating co-chaperone
ENSMUSG00000002797	7.06593	0.00785636	0.126063	0.272182	110175	Ggct	gamma-glutamyl cyclotransferase
ENSMUSG00000009549	7.06374	0.00786596	0.126072	0.229712	20813	Srp14	signal recognition particle 14
ENSMUSG00000039298	7.05984	0.00788312	0.126113	-0.744796	214444	Cdk5rap2	CDK5 regulatory subunit associated protein 2
ENSMUSG00000009569	7.05874	0.00788792	0.126113	-0.296614	239719	Mkl2	MKL/myocardin-like 2
ENSMUSG00000052397	7.05563	0.00790166	0.126113	-0.368613	22350	Ezr	ezrin
ENSMUSG00000036309	7.0504	0.00792478	0.126113	0.221929	21402	Skp1a	S-phase kinase-associated protein 1A
ENSMUSG00000074884	7.04878	0.00793191	0.126113	0.237918	378702	Serf2	small EDRK-rich factor 2
ENSMUSG00000042772	7.04644	0.0079423	0.126113	-0.276396	226517	Smg7	Smg-7 homolog, nonsense mediated mRNA decay factor (C. elegans)
ENSMUSG00000064294	7.04596	0.00794442	0.126113	-0.243599	71724	Aox3	aldehyde oxidase 3
ENSMUSG00000051375	7.04298	0.00795766	0.126113	-0.308425	75599	Pcdh1	protocadherin 1
ENSMUSG00000020594	7.04233	0.00796053	0.126113	-0.343281	80913	Pum2	pumilio RNA-binding family member 2
ENSMUSG00000008855	7.04094	0.0079667	0.126113	0.340973	15184	Hdac5	histone deacetylase 5
ENSMUSG00000106819	7.04067	0.00796791	0.126113	-0.353209		Gm43498
ENSMUSG00000028713	7.03355	0.00799967	0.126267	-0.324954	13120	Cyp4b1	cytochrome P450, family 4, subfamily b, polypeptide 1
ENSMUSG00000089694	7.03275	0.00800326	0.126267	1.6557	100043497	Nat8f7	N-acetyltransferase 8 (GCN5-related) family member 7
ENSMUSG00000001134	7.03241	0.00800476	0.126267	0.300531	22294	Uxt	ubiquitously expressed transcript
ENSMUSG00000014353	7.02451	0.00804017	0.126683	-0.27049	72477	Tmem87b	transmembrane protein 87B
ENSMUSG00000038587	7.01373	0.00808871	0.127029	-0.464267	83397	Akap12	A kinase (PRKA) anchor protein (gravin) 12
ENSMUSG00000026113	7.01192	0.00809687	0.127029	-0.365014	269180	Inpp4a	inositol polyphosphate-4-phosphatase, type I
ENSMUSG00000022704	7.01173	0.00809772	0.127029	-0.547878	106248	Qtrtd1	queuine tRNA-ribosyltransferase domain containing 1
ENSMUSG00000052214	7.01156	0.00809853	0.127029	0.236883	403187	Opa3	optic atrophy 3
ENSMUSG00000058546	7.00774	0.00811581	0.127157	0.243665	268449	Rpl23a	ribosomal protein L23A
ENSMUSG00000054715	7.00532	0.00812677	0.127186	-0.371933	232878	Zscan22	zinc finger and SCAN domain containing 22
ENSMUSG00000051154	7.00165	0.00814344	0.1273	0.225551	12238	Commd3	COMM domain containing 3
ENSMUSG00000029623	6.99895	0.00815574	0.1273	0.234213	231887	Pdap1	PDGFA associated protein 1
ENSMUSG00000024254	6.9977	0.00816145	0.1273	-0.423027	67470	Abcg8	ATP-binding cassette, sub-family G (WHITE), member 8
ENSMUSG00000016940	6.99227	0.00818623	0.127522	0.259377	70382	Kctd2	potassium channel tetramerisation domain containing 2
ENSMUSG00000033577	6.98834	0.00820423	0.127522	-0.301003	17920	Myo6	myosin VI
ENSMUSG00000087687	6.98682	0.00821119	0.127522	0.421261	100503890	Pet100	PET100 homolog
ENSMUSG00000022450	6.98661	0.00821219	0.127522	0.230966	67130	Ndufa6	NADH dehydrogenase (ubiquinone) 1 alpha subcomplex, 6 (B14)
ENSMUSG00000007950	6.98112	0.00823739	0.127684	0.479439	64296	Abhd8	abhydrolase domain containing 8
ENSMUSG00000046312	6.98036	0.00824089	0.127684	-0.236193	329828	AI464131	expressed sequence AI464131
ENSMUSG00000040488	6.97824	0.00825069	0.127694	-0.453026	108075	Ltbp4	latent transforming growth factor beta binding protein 4
ENSMUSG00000063882	6.97247	0.00827734	0.127947	0.220319	66576	Uqcrh	ubiquinol-cytochrome c reductase hinge protein
ENSMUSG00000040855	6.97072	0.00828542	0.127947	-0.266302	194590	Reps2	RALBP1 associated Eps domain containing protein 2
ENSMUSG00000059291	6.96226	0.00832468	0.128396	0.241226	67025	Rpl11	ribosomal protein L11
ENSMUSG00000035783	6.95885	0.00834056	0.128396	-0.474949	11475	Acta2	actin, alpha 2, smooth muscle, aorta
ENSMUSG00000038025	6.95853	0.00834205	0.128396	-0.250333	18676	Phf2	PHD finger protein 2
ENSMUSG00000063480	6.95652	0.00835143	0.128397	0.23589	20826	Nhp2l1	NHP2 non-histone chromosome protein 2-like 1 (S. cerevisiae)
ENSMUSG00000039414	6.95458	0.0083605	0.128397	-0.300358	320473	Heatr5b	HEAT repeat containing 5B
ENSMUSG00000029162	6.94763	0.00839303	0.12848	0.275164	16548	Khk	ketohexokinase
ENSMUSG00000079435	6.9463	0.00839929	0.12848	0.314295	19982	Rpl36a	ribosomal protein L36A
ENSMUSG00000046364	6.94578	0.00840171	0.12848	0.307677	26451	Rpl27a	ribosomal protein L27A
ENSMUSG00000061607	6.9446	0.00840725	0.12848	-0.332864	240087	Mdc1	mediator of DNA damage checkpoint 1
ENSMUSG00000022336	6.94361	0.00841193	0.12848	0.24043	16341	Eif3e	eukaryotic translation initiation factor 3, subunit E
ENSMUSG00000033379	6.93713	0.00844245	0.128805	0.271521	114143	Atp6v0b	ATPase, H+ transporting, lysosomal V0 subunit B
ENSMUSG00000058793	6.9323	0.00846528	0.128905	-0.363959	110911	Cds2	CDP-diacylglycerol synthase (phosphatidate cytidylyltransferase) 2
ENSMUSG00000049422	6.93184	0.00846744	0.128905	0.285992	103172	Chchd10	coiled-coil-helix-coiled-coil-helix domain containing 10
ENSMUSG00000018567	6.92221	0.00851319	0.12924	0.241953	56486	Gabarap	gamma-aminobutyric acid receptor associated protein
ENSMUSG00000036513	6.92157	0.0085162	0.12924	0.27177	52245	Commd2	COMM domain containing 2
ENSMUSG00000038766	6.91989	0.00852423	0.12924	-0.271536	213054	Gabpb2	GA repeat binding protein, beta 2
ENSMUSG00000038780	6.91908	0.00852808	0.12924	-0.374159	75788	Smurf1	SMAD specific E3 ubiquitin protein ligase 1
ENSMUSG00000064368	6.91747	0.00853578	0.12924	0.294579	17722	mt-Nd6	NADH dehydrogenase subunit 6
ENSMUSG00000025366	6.90484	0.00859629	0.130015	-0.249395	23943	Esyt1	extended synaptotagmin-like protein 1
ENSMUSG00000033732	6.89355	0.00865075	0.130534	-0.240446	101943	Sf3b3	splicing factor 3b, subunit 3
ENSMUSG00000027291	6.89296	0.00865359	0.130534	-0.34905	269338	Vps39	VPS39 HOPS complex subunit
ENSMUSG00000027806	6.89192	0.0086586	0.130534	-0.369599	72033	Tsc22d2	TSC22 domain family, member 2
ENSMUSG00000021737	6.88972	0.00866927	0.130549	0.221242	66413	Psmd6	proteasome (prosome, macropain) 26S subunit, non-ATPase, 6
ENSMUSG00000072582	6.88654	0.00868471	0.130549	0.244552	217057	Ptrh2	peptidyl-tRNA hydrolase 2
ENSMUSG00000030834	6.88536	0.00869045	0.130549	-0.299072	27421	Abcc6	ATP-binding cassette, sub-family C (CFTR/MRP), member 6
ENSMUSG00000025314	6.884	0.00869706	0.130549	-0.262452	19271	Ptprj	protein tyrosine phosphatase, receptor type, J
ENSMUSG00000019851	6.87315	0.00875004	0.131204	0.233494	64058	Perp	PERP, TP53 apoptosis effector
ENSMUSG00000026074	6.86392	0.00879532	0.131735	-0.355057	26921	Map4k4	mitogen-activated protein kinase kinase kinase kinase 4
ENSMUSG00000049881	6.86209	0.00880436	0.131735	0.575662	69953	2810025M15Rik	RIKEN cDNA 2810025M15 gene
ENSMUSG00000028234	6.859	0.00881958	0.1318	0.298633	67427	Rps20	ribosomal protein S20
ENSMUSG00000043279	6.85738	0.00882761	0.1318	-0.308996	384309	Trim56	tripartite motif-containing 56
ENSMUSG00000097426	6.85514	0.00883867	0.131825	-0.41767		Gm8941
ENSMUSG00000005846	6.84891	0.00886952	0.131992	0.239315	66409	Rsl1d1	ribosomal L1 domain containing 1
ENSMUSG00000040952	6.84749	0.00887657	0.131992	0.269584	20085	Rps19	ribosomal protein S19
ENSMUSG00000032370	6.84715	0.00887827	0.131992	0.236741	80907	Lactb	lactamase, beta
ENSMUSG00000102428	6.84462	0.00889085	0.132039	-0.782954	93724	Pcdhga12	protocadherin gamma subfamily A, 12
ENSMUSG00000036461	6.83877	0.00892003	0.132201	-0.339147	13709	Elf1	E74-like factor 1
ENSMUSG00000019777	6.83863	0.00892071	0.132201	0.24261	15182	Hdac2	histone deacetylase 2
ENSMUSG00000035000	6.8344	0.00894187	0.13235	-0.257608	13482	Dpp4	dipeptidylpeptidase 4
ENSMUSG00000030972	6.83283	0.00894975	0.13235	-0.224439	272428	Acsm5	acyl-CoA synthetase medium-chain family member 5
ENSMUSG00000047676	6.82185	0.00900492	0.133025	0.375971		Rpsa-ps10
ENSMUSG00000024122	6.81905	0.00901906	0.133093	-0.26872	18607	Pdpk1	3-phosphoinositide dependent protein kinase 1
ENSMUSG00000040029	6.81317	0.0090488	0.133278	-0.264992	320727	Ipo8	importin 8
ENSMUSG00000029787	6.81274	0.00905096	0.133278	-0.30493	78937	Avl9	AVL9 homolog (S. cerevisiase)
ENSMUSG00000019782	6.81092	0.00906021	0.133278	0.276018	66521	Rwdd1	RWD domain containing 1
ENSMUSG00000040209	6.80427	0.00909399	0.133634	-0.372622	170753	Zfp704	zinc finger protein 704
ENSMUSG00000036986	6.80147	0.00910829	0.133703	-0.291261	18854	Pml	promyelocytic leukemia
ENSMUSG00000063550	6.78773	0.00917866	0.134595	-0.626758	269966	Nup98	nucleoporin 98
ENSMUSG00000037885	6.78424	0.00919664	0.134603	-0.265438	67333	Stk35	serine/threonine kinase 35
ENSMUSG00000016933	6.78388	0.00919849	0.134603	-0.240696	18803	Plcg1	phospholipase C, gamma 1
ENSMUSG00000100755	6.78029	0.009217	0.134648	0.259538		Rps23-ps1
ENSMUSG00000020654	6.77953	0.0092209	0.134648	-0.637184	104111	Adcy3	adenylate cyclase 3
ENSMUSG00000024140	6.7754	0.00924229	0.13482	-0.301672	13819	Epas1	endothelial PAS domain protein 1
ENSMUSG00000090247	6.76441	0.00929937	0.135511	0.238281	14533	Bloc1s1	biogenesis of lysosomal organelles complex-1, subunit 1
ENSMUSG00000039210	6.75996	0.00932258	0.135547	-0.26376	67769	Gpatch2	G patch domain containing 2
ENSMUSG00000004945	6.75842	0.00933065	0.135547	0.25288	70544	Tmem242	transmembrane protein 242
ENSMUSG00000024811	6.75836	0.00933096	0.135547	-0.297719	74493	Tnks2	tankyrase, TRF1-interacting ankyrin-related ADP-ribose polymerase 2
ENSMUSG00000026193	6.75114	0.00936876	0.135845	-0.272232	14268	Fn1	fibronectin 1
ENSMUSG00000057841	6.75004	0.00937458	0.135845	0.237346	19951	Rpl32	ribosomal protein L32
ENSMUSG00000038369	6.74766	0.00938707	0.135845	-0.456679	56406	Ncoa6	nuclear receptor coactivator 6
ENSMUSG00000026721	6.74467	0.00940283	0.135845	-0.309966	29809	Rabgap1l	RAB GTPase activating protein 1-like
ENSMUSG00000068566	6.74281	0.0094126	0.135845	-0.29435	50918	Myadm	myeloid-associated differentiation marker
ENSMUSG00000042496	6.74265	0.00941349	0.135845	-0.339807	382066	Prdm10	PR domain containing 10
ENSMUSG00000006800	6.74148	0.00941964	0.135845	-0.352363	72043	Sulf2	sulfatase 2
ENSMUSG00000032171	6.73824	0.00943676	0.135952	0.268245	23988	Pin1	protein (peptidyl-prolyl cis/trans isomerase) NIMA-interacting 1
ENSMUSG00000019297	6.73023	0.00947922	0.136423	0.237512	67842	Nop9	NOP9 nucleolar protein
ENSMUSG00000075254	6.72672	0.00949793	0.136551	-0.333318	77446	Heg1	heart development protein with EGF-like domains 1
ENSMUSG00000021998	6.7215	0.00952573	0.136661	-0.244148	18826	Lcp1	lymphocyte cytosolic protein 1
ENSMUSG00000021917	6.72089	0.00952901	0.136661	0.248331	69019	Spcs1	signal peptidase complex subunit 1 homolog (S. cerevisiae)
ENSMUSG00000029778	6.71781	0.0095455	0.136661	-0.561212	11517	Adcyap1r1	adenylate cyclase activating polypeptide 1 receptor 1
ENSMUSG00000037210	6.71653	0.00955231	0.136661	-0.395574	231128	Fam193a	family with sequence similarity 193, member A
ENSMUSG00000039100	6.71612	0.00955455	0.136661	-0.290673	223455	March6	membrane-associated ring finger (C3HC4) 6
ENSMUSG00000074211	6.70817	0.00959721	0.137131	0.401608	68332	Sdhaf1	succinate dehydrogenase complex assembly factor 1
ENSMUSG00000035910	6.70441	0.00961746	0.137274	-0.524469	195208	Dcdc2a	doublecortin domain containing 2a
ENSMUSG00000028600	6.70149	0.00963323	0.137274	-0.563386	242608	Podn	podocan
ENSMUSG00000026409	6.70085	0.00963672	0.137274	-0.46064	18640	Pfkfb2	6-phosphofructo-2-kinase/fructose-2,6-biphosphatase 2
ENSMUSG00000019889	6.69577	0.00966421	0.137396	-0.252345	19272	Ptprk	protein tyrosine phosphatase, receptor type, K
ENSMUSG00000054611	6.69467	0.00967017	0.137396	-0.349657	225876	Kdm2a	lysine (K)-specific demethylase 2A
ENSMUSG00000027636	6.68924	0.00969968	0.137396	0.485146	77799	Sla2	Src-like-adaptor 2
ENSMUSG00000024283	6.68907	0.00970059	0.137396	-0.278298	225131	Wac	WW domain containing adaptor with coiled-coil
ENSMUSG00000024248	6.68714	0.00971107	0.137396	0.23465	20463	Cox7a2l	cytochrome c oxidase subunit VIIa polypeptide 2-like
ENSMUSG00000009292	6.68468	0.00972449	0.137396	-0.344204	28240	Trpm2	transient receptor potential cation channel, subfamily M, member 2
ENSMUSG00000074336	6.68279	0.00973481	0.137396	0.285711	11425	Apoc4	apolipoprotein C-IV
ENSMUSG00000040383	6.68214	0.00973838	0.137396	-0.284008	11834	Aqr	aquarius
ENSMUSG00000028514	6.68146	0.00974209	0.137396	-0.272559	329908	Usp24	ubiquitin specific peptidase 24
ENSMUSG00000025466	6.68117	0.00974368	0.137396	0.292469	69064	Fuom	fucose mutarotase
ENSMUSG00000018286	6.67823	0.00975973	0.137483	0.230615	19175	Psmb6	proteasome (prosome, macropain) subunit, beta type 6
ENSMUSG00000052595	6.67522	0.00977624	0.137499	-0.401495	69865	A1cf	APOBEC1 complementation factor
ENSMUSG00000040717	6.6735	0.00978567	0.137499	-0.512301	171463	Il17rd	interleukin 17 receptor D
ENSMUSG00000025732	6.67264	0.00979042	0.137499	0.335866	68241	Fam195a	family with sequence similarity 195, member A
ENSMUSG00000027236	6.67025	0.00980352	0.137545	0.264312	78655	Eif3j1	eukaryotic translation initiation factor 3, subunit J1
ENSMUSG00000022354	6.66148	0.00985189	0.137818	0.222614	66218	Ndufb9	NADH dehydrogenase (ubiquinone) 1 beta subcomplex, 9
ENSMUSG00000067150	6.66007	0.00985969	0.137818	-0.310428	72322	Xpo5	exportin 5
ENSMUSG00000035279	6.65721	0.00987552	0.137818	-1.41907	269855	Ssc5d	scavenger receptor cysteine rich family, 5 domains
ENSMUSG00000046516	6.65505	0.0098875	0.137818	0.2361	12856	Cox17	cytochrome c oxidase assembly protein 17
ENSMUSG00000043535	6.65474	0.00988926	0.137818	-0.430553	269254	Setx	senataxin
ENSMUSG00000013236	6.65464	0.00988979	0.137818	-0.490947	19280	Ptprs	protein tyrosine phosphatase, receptor type, S
ENSMUSG00000021796	6.65422	0.00989211	0.137818	-0.287099	12166	Bmpr1a	bone morphogenetic protein receptor, type 1A
ENSMUSG00000022973	6.6496	0.00991782	0.138039	-0.393018	104015	Synj1	synaptojanin 1
ENSMUSG00000037740	6.64657	0.00993466	0.138135	0.262389	99045	Mrps26	mitochondrial ribosomal protein S26
ENSMUSG00000044502	6.6439	0.00994957	0.138205	0.237881	69556	Bod1	biorientation of chromosomes in cell division 1
ENSMUSG00000079677	6.63173	0.0100178	0.139015	0.25025	68165	Fdx1l	ferredoxin 1-like
ENSMUSG00000049313	6.62367	0.0100632	0.139372	-0.959672	20660	Sorl1	sortilin-related receptor, LDLR class A repeats-containing
ENSMUSG00000068184	6.62211	0.0100721	0.139372	0.292825	75597	Ndufaf2	NADH dehydrogenase (ubiquinone) 1 alpha subcomplex, assembly factor 2
ENSMUSG00000017188	6.62185	0.0100735	0.139372	0.25617	52469	Coa3	cytochrome C oxidase assembly factor 3
ENSMUSG00000038060	6.61572	0.0101082	0.139558	0.343003	320256	Dlec1	deleted in lung and esophageal cancer 1
ENSMUSG00000074064	6.6142	0.0101169	0.139558	0.22435	56690	Mlycd	malonyl-CoA decarboxylase
ENSMUSG00000026657	6.61091	0.0101356	0.139558	-0.411691	209630	Frmd4a	FERM domain containing 4A
ENSMUSG00000003299	6.6103	0.0101391	0.139558	0.231619	66163	Mrpl4	mitochondrial ribosomal protein L4
ENSMUSG00000029249	6.61024	0.0101394	0.139558	-0.293237	19712	Rest	RE1-silencing transcription factor
ENSMUSG00000048007	6.60783	0.0101531	0.139558	0.242183	30058	Timm8a1	translocase of inner mitochondrial membrane 8A1
ENSMUSG00000036990	6.60716	0.0101569	0.139558	-0.396412	73945	Otud4	OTU domain containing 4
ENSMUSG00000012483	6.59783	0.0102103	0.140153	0.327032	68240	Rpa3	replication protein A3
ENSMUSG00000021947	6.59353	0.010235	0.140327	-0.249574	68631	Cryl1	crystallin, lambda 1
ENSMUSG00000030284	6.59212	0.0102431	0.140327	0.284655	171508	Creld1	cysteine-rich with EGF-like domains 1
ENSMUSG00000007655	6.58923	0.0102597	0.140418	-0.606124	12389	Cav1	caveolin 1, caveolae protein
ENSMUSG00000035666	6.58732	0.0102708	0.140431	-0.32681	269252	Gtf3c4	general transcription factor IIIC, polypeptide 4
ENSMUSG00000036745	6.58448	0.0102872	0.140479	-0.50797	70892	Ttll7	tubulin tyrosine ligase-like family, member 7
ENSMUSG00000008976	6.58323	0.0102944	0.140479	-0.313226	14390	Gabpa	GA repeat binding protein, alpha
ENSMUSG00000031659	6.57905	0.0103186	0.140672	-0.388688	11513	Adcy7	adenylate cyclase 7
ENSMUSG00000025781	6.57706	0.0103301	0.140679	0.203184	11949	Atp5c1	ATP synthase, H+ transporting, mitochondrial F1 complex, gamma polypeptide 1
ENSMUSG00000021366	6.57415	0.010347	0.140679	-0.530906	110521	Hivep1	human immunodeficiency virus type I enhancer binding protein 1
ENSMUSG00000001942	6.57267	0.0103556	0.140679	-0.271137	22619	Siae	sialic acid acetylesterase
ENSMUSG00000054008	6.57044	0.0103686	0.140679	-0.336716	15531	Ndst1	N-deacetylase/N-sulfotransferase (heparan glucosaminyl) 1
ENSMUSG00000025555	6.56973	0.0103728	0.140679	-0.338701	223254	Farp1	FERM, RhoGEF (Arhgef) and pleckstrin domain protein 1 (chondrocyte-derived)
ENSMUSG00000073676	6.56843	0.0103803	0.140679	0.316919	15528	Hspe1	heat shock protein 1 (chaperonin 10)
ENSMUSG00000041879	6.56683	0.0103897	0.140679	-0.342235	226432	Ipo9	importin 9
ENSMUSG00000031352	6.5583	0.0104396	0.141187	0.285524	15159	Hccs	holocytochrome c synthetase
ENSMUSG00000063457	6.55696	0.0104475	0.141187	0.257009	20054	Rps15	ribosomal protein S15
ENSMUSG00000107002	6.54978	0.0104897	0.141622	0.237735	106264	0610012G03Rik	RIKEN cDNA 0610012G03 gene
ENSMUSG00000057982	6.54035	0.0105454	0.142236	-0.375116	235047	Zfp809	zinc finger protein 809
ENSMUSG00000004610	6.5382	0.0105582	0.142271	0.237816	110826	Etfb	electron transferring flavoprotein, beta polypeptide
ENSMUSG00000097394	6.52055	0.0106635	0.143432	0.240861	66990	AC109138.2	transmembrane protein 134
ENSMUSG00000011096	6.52031	0.0106649	0.143432	0.312267	67605	Akt1s1	AKT1 substrate 1 (proline-rich)
ENSMUSG00000038914	6.51436	0.0107007	0.14374	-0.229161	23856	Dido1	death inducer-obliterator 1
ENSMUSG00000032741	6.51252	0.0107117	0.14374	-0.346772	252972	Tpcn1	two pore channel 1
ENSMUSG00000022770	6.50961	0.0107293	0.14374	-0.267739	13383	Dlg1	discs, large homolog 1 (Drosophila)
ENSMUSG00000030232	6.50942	0.0107304	0.14374	-0.290269	11569	Aebp2	AE binding protein 2
ENSMUSG00000047638	6.50796	0.0107393	0.14374	0.210658	20186	Nr1h4	nuclear receptor subfamily 1, group H, member 4
ENSMUSG00000026922	6.50456	0.0107598	0.143831	0.259874	67512	Agpat2	1-acylglycerol-3-phosphate O-acyltransferase 2 (lysophosphatidic acid acyltransferase, beta)
ENSMUSG00000038855	6.50342	0.0107667	0.143831	-0.26408	320404	Itpkb	inositol 1,4,5-trisphosphate 3-kinase B
ENSMUSG00000019990	6.49306	0.0108296	0.144362	-0.337519	29863	Pde7b	phosphodiesterase 7B
ENSMUSG00000033751	6.48908	0.0108539	0.144362	0.298766	102060	Gadd45gip1	growth arrest and DNA-damage-inducible, gamma interacting protein 1
ENSMUSG00000015970	6.48879	0.0108557	0.144362	-0.199396	218865	Chdh	choline dehydrogenase
ENSMUSG00000039686	6.48859	0.0108569	0.144362	-0.239513	227693	Zer1	zyg-11 related, cell cycle regulator
ENSMUSG00000021591	6.48758	0.0108631	0.144362	0.380777	93692	Glrx	glutaredoxin
ENSMUSG00000030432	6.4867	0.0108685	0.144362	0.290877	19943	Rpl28	ribosomal protein L28
ENSMUSG00000087260	6.47808	0.0109213	0.144925	0.23265	68576	Lamtor5	late endosomal/lysosomal adaptor, MAPK and MTOR activator 5
ENSMUSG00000038056	6.47432	0.0109444	0.145094	-0.232671	231051	Kmt2c	lysine (K)-specific methyltransferase 2C
ENSMUSG00000020044	6.47138	0.0109625	0.145196	-0.304998	21859	Timp3	tissue inhibitor of metalloproteinase 3
ENSMUSG00000080989	6.46391	0.0110087	0.145354	-0.749429		Gm14048
ENSMUSG00000020709	6.46288	0.0110151	0.145354	-0.315097	216991	Adap2	ArfGAP with dual PH domains 2
ENSMUSG00000030538	6.4583	0.0110435	0.145354	0.224226	23991	Cib1	calcium and integrin binding 1 (calmyrin)
ENSMUSG00000035478	6.45742	0.011049	0.145354	0.224037	17192	Mbd3	methyl-CpG binding domain protein 3
ENSMUSG00000022338	6.45684	0.0110526	0.145354	0.213178	223527	Eny2	enhancer of yellow 2 homolog (Drosophila)
ENSMUSG00000021156	6.45441	0.0110677	0.145354	-0.325309	66505	Zmynd11	zinc finger, MYND domain containing 11
ENSMUSG00000044864	6.4541	0.0110697	0.145354	-0.452601	99696	Ankrd50	ankyrin repeat domain 50
ENSMUSG00000050299	6.45324	0.011075	0.145354	0.230688		Gm9843
ENSMUSG00000031652	6.45164	0.011085	0.145354	-0.252682	80750	N4bp1	NEDD4 binding protein 1
ENSMUSG00000037736	6.45147	0.0110861	0.145354	-0.848444	77569	Limch1	LIM and calponin homology domains 1
ENSMUSG00000004931	6.45101	0.0110889	0.145354	0.226305	57267	Apba3	amyloid beta (A4) precursor protein-binding, family A, member 3
ENSMUSG00000040128	6.44754	0.0111106	0.14545	0.390401	108767	Pnrc1	proline-rich nuclear receptor coactivator 1
ENSMUSG00000033429	6.44613	0.0111194	0.14545	0.244259	73724	Mcee	methylmalonyl CoA epimerase
ENSMUSG00000049775	6.44484	0.0111275	0.14545	0.204809	19241	Tmsb4x	thymosin, beta 4, X chromosome
ENSMUSG00000024130	6.44215	0.0111444	0.145533	-0.289979	27410	Abca3	ATP-binding cassette, sub-family A (ABC1), member 3
ENSMUSG00000071644	6.43597	0.0111832	0.145779	0.214277	67160	Eef1g	eukaryotic translation elongation factor 1 gamma
ENSMUSG00000027200	6.43583	0.0111841	0.145779	-0.459341	214968	Sema6d	sema domain, transmembrane domain (TM), and cytoplasmic domain, (semaphorin) 6D
ENSMUSG00000063382	6.43247	0.0112053	0.145812	-0.259909	80288	Bcl9l	B cell CLL/lymphoma 9-like
ENSMUSG00000019738	6.42812	0.0112327	0.145812	0.344394	69920	Polr2i	polymerase (RNA) II (DNA directed) polypeptide I
ENSMUSG00000008540	6.42728	0.011238	0.145812	0.240311	56615	Mgst1	microsomal glutathione S-transferase 1
ENSMUSG00000042747	6.42695	0.0112401	0.145812	0.256704	66059	Krtcap2	keratinocyte associated protein 2
ENSMUSG00000058600	6.42461	0.011255	0.145812	0.232751	19946	Rpl30	ribosomal protein L30
ENSMUSG00000036676	6.4245	0.0112557	0.145812	-0.544182	237500	Tmtc3	transmembrane and tetratricopeptide repeat containing 3
ENSMUSG00000060739	6.42278	0.0112666	0.145812	0.209516	59050	Nsa2	NSA2 ribosome biogenesis homolog
ENSMUSG00000047675	6.42221	0.0112702	0.145812	0.281323	20116	Rps8	ribosomal protein S8
ENSMUSG00000107176	6.41909	0.01129	0.145934	0.243067	100042008	Gm9794	predicted pseudogene 9794
ENSMUSG00000023882	6.41606	0.0113093	0.146048	0.404936	22712	Zfp54	zinc finger protein 54
ENSMUSG00000035437	6.40875	0.0113559	0.146515	-0.279484	227800	Rabgap1	RAB GTPase activating protein 1
ENSMUSG00000019054	6.40195	0.0113995	0.146784	0.222548	66437	Fis1	fission, mitochondrial 1
ENSMUSG00000020477	6.39939	0.0114159	0.146784	0.236633	64660	Mrps24	mitochondrial ribosomal protein S24
ENSMUSG00000056899	6.39815	0.0114239	0.146784	0.276358	93757	Immp2l	IMP2 inner mitochondrial membrane peptidase-like (S. cerevisiae)
ENSMUSG00000020372	6.39741	0.0114287	0.146784	0.261981	14694	Rack1	receptor for activated C kinase 1
ENSMUSG00000046169	6.39731	0.0114294	0.146784	-0.688749	108154	Adamts6	a disintegrin-like and metallopeptidase (reprolysin type) with thrombospondin type 1 motif, 6
ENSMUSG00000013822	6.39429	0.0114488	0.146836	0.237672	66126	Elof1	ELF1 homolog, elongation factor 1
ENSMUSG00000022751	6.39341	0.0114545	0.146836	0.202582	52633	Nit2	nitrilase family, member 2
ENSMUSG00000031245	6.3899	0.0114771	0.146956	0.22454	50887	Hmgn5	high-mobility group nucleosome binding domain 5
ENSMUSG00000034422	6.38775	0.0114911	0.146956	-0.447036	547253	Parp14	poly (ADP-ribose) polymerase family, member 14
ENSMUSG00000087153	6.38708	0.0114954	0.146956	-0.380366		Gm6483
ENSMUSG00000038539	6.37683	0.011562	0.147612	0.294559	107503	Atf5	activating transcription factor 5
ENSMUSG00000038388	6.37563	0.0115698	0.147612	0.31958	56524	Mpp6	membrane protein, palmitoylated 6 (MAGUK p55 subfamily member 6)
ENSMUSG00000038803	6.37431	0.0115784	0.147612	0.215451	67695	Ost4	oligosaccharyltransferase complex subunit 4 (non-catalytic)
ENSMUSG00000023885	6.37138	0.0115975	0.147644	-0.34253	21826	Thbs2	thrombospondin 2
ENSMUSG00000049354	6.36865	0.0116154	0.147644	-0.239706	71833	Dcaf7	DDB1 and CUL4 associated factor 7
ENSMUSG00000038764	6.36831	0.0116176	0.147644	-0.532849	545622	Ptpn3	protein tyrosine phosphatase, non-receptor type 3
ENSMUSG00000039953	6.36744	0.0116233	0.147644	-0.37763	65945	Clstn1	calsyntenin 1
ENSMUSG00000024856	6.35999	0.0116722	0.147692	0.311446	52004	Cdk2ap2	CDK2-associated protein 2
ENSMUSG00000097485	6.35999	0.0116722	0.147692	0.311446	52004	Cdk2ap2	CDK2-associated protein 2
ENSMUSG00000019984	6.35995	0.0116725	0.147692	-0.305671	70208	Med23	mediator complex subunit 23
ENSMUSG00000036372	6.35815	0.0116843	0.147692	0.290075	69038	Tmem258	transmembrane protein 258
ENSMUSG00000035133	6.35614	0.0116975	0.147692	-0.370737	11855	Arhgap5	Rho GTPase activating protein 5
ENSMUSG00000022386	6.35523	0.0117036	0.147692	0.377786	72026	Trmu	tRNA 5-methylaminomethyl-2-thiouridylate methyltransferase
ENSMUSG00000027245	6.35318	0.0117171	0.147692	0.341884	67693	Hypk	huntingtin interacting protein K
ENSMUSG00000062661	6.35093	0.011732	0.147692	-1.64505	14299	Ncs1	neuronal calcium sensor 1
ENSMUSG00000032449	6.34968	0.0117403	0.147692	-0.477284	192287	Slc25a36	solute carrier family 25, member 36
ENSMUSG00000040035	6.34935	0.0117424	0.147692	-0.503405	214240	Disp2	dispatched homolog 2 (Drosophila)
ENSMUSG00000022893	6.34921	0.0117434	0.147692	-0.563939	11504	Adamts1	a disintegrin-like and metallopeptidase (reprolysin type) with thrombospondin type 1 motif, 1
ENSMUSG00000026192	6.3459	0.0117653	0.147769	-0.251679	108147	Atic	5-aminoimidazole-4-carboxamide ribonucleotide formyltransferase/IMP cyclohydrolase
ENSMUSG00000024975	6.34509	0.0117707	0.147769	-0.322125	18569	Pdcd4	programmed cell death 4
ENSMUSG00000059689	6.3418	0.0117925	0.147857	0.270552	232337	Zfp637	zinc finger protein 637
ENSMUSG00000048100	6.34084	0.0117989	0.147857	0.291053	99730	Taf13	TATA-box binding protein associated factor 13
ENSMUSG00000039901	6.33798	0.0118179	0.147962	-0.267226	71617	9130011E15Rik	RIKEN cDNA 9130011E15 gene
ENSMUSG00000059810	6.33458	0.0118406	0.148004	-0.679502	50780	Rgs3	regulator of G-protein signaling 3
ENSMUSG00000102746	6.33341	0.0118484	0.148004	-0.524039		Gm37601
ENSMUSG00000062931	6.33272	0.0118531	0.148004	0.328823	237411	Zfp938	zinc finger protein 938
ENSMUSG00000024038	6.32316	0.0119171	0.14851	0.219015	78330	Ndufv3	NADH dehydrogenase (ubiquinone) flavoprotein 3
ENSMUSG00000035954	6.32282	0.0119194	0.14851	-0.440293	238130	Dock4	dedicator of cytokinesis 4
ENSMUSG00000078941	6.32191	0.0119255	0.14851	0.202026	108143	Ak6	TATA-box binding protein associated factor 9
ENSMUSG00000053641	6.31581	0.0119666	0.148691	-0.390558	102442	Dennd4a	DENN/MADD domain containing 4A
ENSMUSG00000078861	6.31504	0.0119718	0.148691	0.348311	353208	Zfp931	zinc finger protein 931
ENSMUSG00000033396	6.3137	0.0119808	0.148691	-0.309081	214585	Spg11	spastic paraplegia 11
ENSMUSG00000090841	6.31343	0.0119827	0.148691	0.230307	17904	Myl6	myosin, light polypeptide 6, alkali, smooth muscle and non-muscle
ENSMUSG00000034707	6.30543	0.0120369	0.149055	-0.199162	75612	Gns	glucosamine (N-acetyl)-6-sulfatase
ENSMUSG00000044345	6.30447	0.0120434	0.149055	0.224842	277010	Marveld1	MARVEL (membrane-associating) domain containing 1
ENSMUSG00000022124	6.30355	0.0120497	0.149055	-0.306905	50789	Fbxl3	F-box and leucine-rich repeat protein 3
ENSMUSG00000041624	6.30164	0.0120626	0.149055	-1.00208	234889	Gucy1a2	guanylate cyclase 1, soluble, alpha 2
ENSMUSG00000014498	6.30124	0.0120653	0.149055	-0.460317	237615	Ankrd52	ankyrin repeat domain 52
ENSMUSG00000024583	6.29675	0.012096	0.149301	0.239737	53382	Txnl1	thioredoxin-like 1
ENSMUSG00000024397	6.29233	0.0121262	0.149542	0.344851	11629	Aif1	allograft inflammatory factor 1
ENSMUSG00000027715	6.28776	0.0121575	0.149795	0.5995	12428	Ccna2	cyclin A2
ENSMUSG00000003119	6.28192	0.0121976	0.150157	-0.266155	69131	Cdk12	cyclin-dependent kinase 12
ENSMUSG00000023805	6.27556	0.0122415	0.150565	-0.484144	20975	Synj2	synaptojanin 2
ENSMUSG00000028609	6.27055	0.0122761	0.150814	0.265545	17149	Magoh	mago homolog, exon junction complex core component
ENSMUSG00000066191	6.26937	0.0122843	0.150814	-0.868779	75691	Anks6	ankyrin repeat and sterile alpha motif domain containing 6
ENSMUSG00000040331	6.26794	0.0122942	0.150814	0.220066	67872	Nsmce4a	NSE4 homolog A, SMC5-SMC6 complex component
ENSMUSG00000032232	6.26269	0.0123307	0.151129	-0.230859	68178	Cgnl1	cingulin-like 1
ENSMUSG00000034724	6.26089	0.0123432	0.151151	-0.420428	231464	Cnot6l	CCR4-NOT transcription complex, subunit 6-like
ENSMUSG00000027324	6.25849	0.0123599	0.151223	-0.430977	271842	Rpusd2	RNA pseudouridylate synthase domain containing 2
ENSMUSG00000025362	6.2532	0.0123969	0.151542	0.2815	27370	Rps26	ribosomal protein S26
ENSMUSG00000007880	6.24957	0.0124223	0.151676	-0.390539	93760	Arid1a	AT rich interactive domain 1A (SWI-like)
ENSMUSG00000033228	6.24803	0.0124331	0.151676	-0.230088	72193	Scaf11	SR-related CTD-associated factor 11
ENSMUSG00000045216	6.24698	0.0124405	0.151676	-0.206195	50785	Hs6st1	heparan sulfate 6-O-sulfotransferase 1
ENSMUSG00000005370	6.23642	0.0125149	0.152397	-0.241982	17688	Msh6	mutS homolog 6
ENSMUSG00000041734	6.23549	0.0125215	0.152397	-0.443569	170643	Kirrel	kin of IRRE like (Drosophila)
ENSMUSG00000025279	6.23171	0.0125483	0.15259	-0.222814	13421	Dnase1l3	deoxyribonuclease 1-like 3
ENSMUSG00000030091	6.23013	0.0125595	0.152594	-0.466457	54563	Nup210	nucleoporin 210
ENSMUSG00000010064	6.22843	0.0125715	0.152607	-0.442744	76257	Slc38a3	solute carrier family 38, member 3
ENSMUSG00000025262	6.22535	0.0125934	0.15274	-0.390118	207375	Fam120c	family with sequence similarity 120, member C
ENSMUSG00000051439	6.21994	0.0126319	0.15307	0.349331	12475	Cd14	CD14 antigen
ENSMUSG00000026617	6.21846	0.0126425	0.15307	-0.233778	23827	Bpnt1	bisphosphate 3'-nucleotidase 1
ENSMUSG00000034566	6.2087	0.0127124	0.153654	0.214401	71679	Atp5h	ATP synthase, H+ transporting, mitochondrial F0 complex, subunit D
ENSMUSG00000021583	6.20865	0.0127128	0.153654	-0.216696	80898	Erap1	endoplasmic reticulum aminopeptidase 1
ENSMUSG00000036835	6.19843	0.0127864	0.15441	0.248373	66340	Psenen	presenilin enhancer gamma secretase subunit
ENSMUSG00000056749	6.19384	0.0128196	0.154677	0.673735	18030	Nfil3	nuclear factor, interleukin 3, regulated
ENSMUSG00000032570	6.18774	0.0128638	0.155077	-0.248917	235574	Atp2c1	ATPase, Ca++-sequestering
ENSMUSG00000047921	6.18287	0.0128993	0.15537	-0.25891	76510	Trappc9	trafficking protein particle complex 9
ENSMUSG00000043760	6.17967	0.0129226	0.155392	-0.439631	241035	Pkhd1	polycystic kidney and hepatic disease 1
ENSMUSG00000024998	6.17897	0.0129278	0.155392	-0.268692	74055	Plce1	phospholipase C, epsilon 1
ENSMUSG00000031878	6.17658	0.0129452	0.155392	0.263097	234664	Nae1	NEDD8 activating enzyme E1 subunit 1
ENSMUSG00000034462	6.17653	0.0129456	0.155392	-0.238755	18764	Pkd2	polycystic kidney disease 2
ENSMUSG00000014542	6.17371	0.0129663	0.155506	0.223584	51811	Clec4f	C-type lectin domain family 4, member f
ENSMUSG00000024855	6.16939	0.012998	0.155752	-0.316565	107975	Pacs1	phosphofurin acidic cluster sorting protein 1
ENSMUSG00000030282	6.16323	0.0130433	0.156016	0.226247	12764	Cmas	cytidine monophospho-N-acetylneuraminic acid synthetase
ENSMUSG00000021027	6.16162	0.0130551	0.156016	-0.306444	56784	Ralgapa1	Ral GTPase activating protein, alpha subunit 1
ENSMUSG00000025607	6.16112	0.0130589	0.156016	-0.288746	54160	Copg2	coatomer protein complex, subunit gamma 2
ENSMUSG00000026021	6.15773	0.0130839	0.156016	0.214311	22218	Sumo1	small ubiquitin-like modifier 1
ENSMUSG00000044505	6.15644	0.0130934	0.156016	0.879744	320747	Lingo4	leucine rich repeat and Ig domain containing 4
ENSMUSG00000073888	6.15566	0.0130992	0.156016	0.313662	20301	Ccl27a	chemokine (C-C motif) ligand 27A
ENSMUSG00000038055	6.15434	0.013109	0.156016	0.382137	58239	Dexi	dexamethasone-induced transcript
ENSMUSG00000020720	6.15429	0.0131094	0.156016	0.207488	66997	Psmd12	proteasome (prosome, macropain) 26S subunit, non-ATPase, 12
ENSMUSG00000025630	6.15153	0.0131299	0.156127	0.211324	15452	Hprt	hypoxanthine guanine phosphoribosyl transferase
ENSMUSG00000026179	6.14762	0.0131589	0.156339	0.219361	56695	Pnkd	paroxysmal nonkinesiogenic dyskinesia
ENSMUSG00000030237	6.14574	0.0131729	0.156372	-0.433698	28250	Slco1a4	solute carrier organic anion transporter family, member 1a4
ENSMUSG00000025880	6.14292	0.0131939	0.156488	-0.368138	17131	Smad7	SMAD family member 7
ENSMUSG00000020841	6.139	0.0132232	0.156703	-0.374479	12874	Cpd	carboxypeptidase D
ENSMUSG00000058835	6.13664	0.0132409	0.156712	-0.229572	11308	Abi1	abl-interactor 1
ENSMUSG00000033161	6.13468	0.0132556	0.156712	-0.234367	11928	Atp1a1	ATPase, Na+/K+ transporting, alpha 1 polypeptide
ENSMUSG00000063894	6.13302	0.013268	0.156712	-0.422576	93681	Zkscan8	zinc finger with KRAB and SCAN domains 8
ENSMUSG00000028803	6.1329	0.0132689	0.156712	-0.367419	74552	Nipal3	NIPA-like domain containing 3
ENSMUSG00000002477	6.12711	0.0133125	0.157022	0.255017	20641	Snrpd1	small nuclear ribonucleoprotein D1
ENSMUSG00000017631	6.12503	0.0133281	0.157022	-0.368825	109934	Abr	active BCR-related gene
ENSMUSG00000032399	6.12487	0.0133293	0.157022	0.210138	67891	Rpl4	ribosomal protein L4
ENSMUSG00000025825	6.12344	0.0133401	0.157022	0.204388	66383	Iscu	iron-sulfur cluster assembly enzyme
ENSMUSG00000032035	6.11767	0.0133837	0.157403	-0.274662	23871	Ets1	E26 avian leukemia oncogene 1, 5' domain
ENSMUSG00000075600	6.11571	0.0133986	0.157445	-0.395603	223642	Zc3h3	zinc finger CCCH type containing 3
ENSMUSG00000042506	6.10911	0.0134487	0.1579	-0.290468	216825	Usp22	ubiquitin specific peptidase 22
ENSMUSG00000027366	6.10512	0.0134791	0.158055	-0.240837	66552	Sppl2a	signal peptide peptidase like 2A
ENSMUSG00000041638	6.10441	0.0134845	0.158055	-0.277555	231659	Gcn1l1	GCN1 general control of amino-acid synthesis 1-like 1 (yeast)
ENSMUSG00000070704	6.10125	0.0135086	0.158199	0.199002	231396	Ugt2b36	UDP glucuronosyltransferase 2 family, polypeptide B36
ENSMUSG00000001416	6.0979	0.0135343	0.158199	0.230016	12462	Cct3	chaperonin containing Tcp1, subunit 3 (gamma)
ENSMUSG00000069895	6.09606	0.0135484	0.158199	-0.219736	52335	Atxn1l	ataxin 1-like
ENSMUSG00000046836	6.09444	0.0135608	0.158199	-0.287312	71678	Brox	BRO1 domain and CAAX motif containing
ENSMUSG00000002660	6.09413	0.0135632	0.158199	0.20798	53895	Clpp	caseinolytic mitochondrial matrix peptidase proteolytic subunit
ENSMUSG00000071078	6.09392	0.0135648	0.158199	0.438581	75692	Nr2c2ap	nuclear receptor 2C2-associated protein
ENSMUSG00000024018	6.0873	0.0136157	0.15866	0.465206	68597	Ccdc167	coiled-coil domain containing 167
ENSMUSG00000038970	6.08122	0.0136627	0.15896	-0.244903	231876	Lmtk2	lemur tyrosine kinase 2
ENSMUSG00000027566	6.08102	0.0136642	0.15896	0.202338	26444	Psma7	proteasome (prosome, macropain) subunit, alpha type 7
ENSMUSG00000023068	6.07947	0.0136762	0.158967	0.258255	52014	Nus1	NUS1 dehydrodolichyl diphosphate synthase subunit
ENSMUSG00000002580	6.07769	0.01369	0.158995	0.22715	103742	Mien1	migration and invasion enhancer 1
ENSMUSG00000020021	6.07389	0.0137194	0.159056	-0.465619	13998	Fgd6	FYVE, RhoGEF and PH domain containing 6
ENSMUSG00000038880	6.07336	0.0137236	0.159056	0.219508	79044	Mrps34	mitochondrial ribosomal protein S34
ENSMUSG00000038774	6.07261	0.0137294	0.159056	-0.309153	77987	Ascc3	activating signal cointegrator 1 complex subunit 3
ENSMUSG00000028247	6.06816	0.013764	0.159248	0.240598	230027	Coq3	coenzyme Q3 methyltransferase
ENSMUSG00000059363	6.06755	0.0137688	0.159248	0.259842	14297	Fxn	frataxin
ENSMUSG00000090369	6.05691	0.013852	0.160013	-0.602879	66765	4933411K16Rik	RIKEN cDNA 4933411K16 gene
ENSMUSG00000031295	6.05617	0.0138578	0.160013	-0.344108	110094	Phka2	phosphorylase kinase alpha 2
ENSMUSG00000036545	6.05079	0.0139001	0.160368	-0.447418	216725	Adamts2	a disintegrin-like and metallopeptidase (reprolysin type) with thrombospondin type 1 motif, 2
ENSMUSG00000045665	6.04658	0.0139333	0.160618	0.226068	106073	Mfsd5	major facilitator superfamily domain containing 5
ENSMUSG00000021709	6.04046	0.0139816	0.161043	-0.248005	59079	Erbin	Erbb2 interacting protein
ENSMUSG00000053580	6.03494	0.0140254	0.161253	-0.581004	77097	Tanc2	tetratricopeptide repeat, ankyrin repeat and coiled-coil containing 2
ENSMUSG00000066072	6.03473	0.0140271	0.161253	0.623067	13117	Cyp4a10	cytochrome P450, family 4, subfamily a, polypeptide 10
ENSMUSG00000018102	6.03379	0.0140346	0.161253	0.269052	68024	Hist1h2bc	histone cluster 1, H2bc
ENSMUSG00000066415	6.03205	0.0140484	0.16128	-0.208851	77853	Msl2	male-specific lethal 2 homolog (Drosophila)
ENSMUSG00000027695	6.02778	0.0140824	0.161419	-0.267751	18805	Pld1	phospholipase D1
ENSMUSG00000039195	6.02762	0.0140837	0.161419	0.317523	73737	1110008P14Rik	RIKEN cDNA 1110008P14 gene
ENSMUSG00000057230	6.0254	0.0141014	0.161489	-0.826728	269774	Aak1	AP2 associated kinase 1
ENSMUSG00000051355	6.01704	0.0141684	0.162123	0.216894	17846	Commd1	COMM domain containing 1
ENSMUSG00000018909	6.01044	0.0142215	0.162397	-0.40576	109689	Arrb1	arrestin, beta 1
ENSMUSG00000026988	6.00909	0.0142324	0.162397	-0.416622	72137	Wdsub1	WD repeat, SAM and U-box domain containing 1
ENSMUSG00000020100	6.00515	0.0142642	0.162397	-0.329396	71279	Slc29a3	solute carrier family 29 (nucleoside transporters), member 3
ENSMUSG00000028081	6.00425	0.0142715	0.162397	0.248653	20091	Rps3a1	ribosomal protein S3A1
ENSMUSG00000027803	6.00324	0.0142796	0.162397	-0.221068	97064	Wwtr1	WW domain containing transcription regulator 1
ENSMUSG00000028630	6.00121	0.0142961	0.162397	-0.423292	69181	Dyrk2	dual-specificity tyrosine-(Y)-phosphorylation regulated kinase 2
ENSMUSG00000031779	5.99898	0.0143141	0.162397	-1.13944	20299	Ccl22	chemokine (C-C motif) ligand 22
ENSMUSG00000025762	5.99639	0.0143352	0.162397	0.200377	214048	Larp1b	La ribonucleoprotein domain family, member 1B
ENSMUSG00000031950	5.99577	0.0143402	0.162397	0.235665	93739	Gabarapl2	gamma-aminobutyric acid (GABA) A receptor-associated protein-like 2
ENSMUSG00000046573	5.99571	0.0143407	0.162397	0.283211	380840	Lyrm4	LYR motif containing 4
ENSMUSG00000018481	5.99447	0.0143508	0.162397	-0.214239	66884	Appbp2	amyloid beta precursor protein (cytoplasmic tail) binding protein 2
ENSMUSG00000068966	5.99385	0.0143558	0.162397	-0.34542	241311	Zbtb34	zinc finger and BTB domain containing 34
ENSMUSG00000048188	5.99382	0.0143561	0.162397	-2.37297		Gm8181
ENSMUSG00000035864	5.99058	0.0143825	0.162397	-0.406256	20979	Syt1	synaptotagmin I
ENSMUSG00000060681	5.98915	0.0143942	0.162397	-0.407824	236794	Slc9a6	solute carrier family 9 (sodium/hydrogen exchanger), member 6
ENSMUSG00000050600	5.98797	0.0144038	0.162397	-0.946886	100043757	Zfp831	zinc finger protein 831
ENSMUSG00000027131	5.98693	0.0144122	0.162397	0.210675	68032	Emc4	ER membrane protein complex subunit 4
ENSMUSG00000026553	5.98636	0.014417	0.162397	-0.214441	12847	Copa	coatomer protein complex subunit alpha
ENSMUSG00000021068	5.98606	0.0144194	0.162397	-0.350473	18080	Nin	ninein
ENSMUSG00000040591	5.98359	0.0144396	0.162397	0.582847	228356	1110051M20Rik	RIKEN cDNA 1110051M20 gene
ENSMUSG00000093674	5.98074	0.0144629	0.162397	0.229868	67945	Rpl41	ribosomal protein L41
ENSMUSG00000025347	5.98062	0.0144639	0.162397	0.211116	71664	Mettl7b	methyltransferase like 7B
ENSMUSG00000029004	5.97922	0.0144754	0.162397	-0.30847	69188	Kmt2e	lysine (K)-specific methyltransferase 2E
ENSMUSG00000026896	5.97855	0.0144809	0.162397	-0.382178	71586	Ifih1	interferon induced with helicase C domain 1
ENSMUSG00000032009	5.97828	0.0144832	0.162397	-0.422735	75747	Sesn3	sestrin 3
ENSMUSG00000064302	5.97471	0.0145125	0.162596	-0.27948	76707	Clasp1	CLIP associating protein 1
ENSMUSG00000044017	5.96937	0.0145564	0.162958	-0.519627	243277	Adgrd1	adhesion G protein-coupled receptor D1
ENSMUSG00000062647	5.96667	0.0145788	0.163077	0.21836	27176	Rpl7a	ribosomal protein L7A
ENSMUSG00000067365	5.96521	0.0145909	0.163081	0.246105	66309	Tmem128	transmembrane protein 128
ENSMUSG00000024740	5.96131	0.0146232	0.163311	-0.194207	13194	Ddb1	damage specific DNA binding protein 1
ENSMUSG00000020803	5.95585	0.0146685	0.163488	0.215411	52700	Txndc17	thioredoxin domain containing 17
ENSMUSG00000021108	5.95564	0.0146703	0.163488	-0.280895	18755	Prkch	protein kinase C, eta
ENSMUSG00000022840	5.95388	0.0146849	0.163488	-0.420496	224129	Adcy5	adenylate cyclase 5
ENSMUSG00000015804	5.95378	0.0146858	0.163488	0.213965	66999	Med28	mediator complex subunit 28
ENSMUSG00000094439	5.95222	0.0146988	0.163502	-1.96698	212632	Gm21969	intermediate filament family orphan 2
ENSMUSG00000035930	5.94682	0.0147439	0.163873	-0.98946	26887	Chst4	carbohydrate (chondroitin 6/keratan) sulfotransferase 4
ENSMUSG00000042380	5.94343	0.0147723	0.163991	0.248878	80284	Smim12	small integral membrane protein 12
ENSMUSG00000041453	5.94273	0.0147781	0.163991	0.218983	19933	Rpl21	ribosomal protein L21
ENSMUSG00000106397	5.93886	0.0148106	0.163991	-0.917175		Gm21049
ENSMUSG00000003882	5.93789	0.0148188	0.163991	-0.750448	16197	Il7r	interleukin 7 receptor
ENSMUSG00000028322	5.93734	0.0148234	0.163991	0.266894	66362	Exosc3	exosome component 3
ENSMUSG00000004591	5.93715	0.014825	0.163991	-0.265094	109333	Pkn2	protein kinase N2
ENSMUSG00000074649	5.93333	0.0148571	0.164216	0.238324	613262	BC029722	cDNA sequence BC029722
ENSMUSG00000108763	5.93035	0.0148823	0.164364	0.373671	102639802	Gm36028	predicted gene, 36028
ENSMUSG00000009907	5.92596	0.0149194	0.164591	-0.229195	20479	Vps4b	vacuolar protein sorting 4B
ENSMUSG00000058921	5.92514	0.0149264	0.164591	-0.386608	241877	Slc10a5	solute carrier family 10 (sodium/bile acid cotransporter family), member 5
ENSMUSG00000004096	5.9202	0.0149683	0.164886	0.20344	66070	Cwc15	CWC15 spliceosome-associated protein
ENSMUSG00000021556	5.91682	0.014997	0.164886	-0.312034	105348	Golm1	golgi membrane protein 1
ENSMUSG00000020308	5.91603	0.0150037	0.164886	0.254037	110012	Tpgs1	tubulin polyglutamylase complex subunit 1
ENSMUSG00000024146	5.91553	0.015008	0.164886	0.230413	56724	Cript	cysteine-rich PDZ-binding protein
ENSMUSG00000025094	5.9142	0.0150193	0.164886	0.460145	214084	Slc18a2	solute carrier family 18 (vesicular monoamine), member 2
ENSMUSG00000022024	5.91276	0.0150316	0.164886	0.206466	67955	Sugt1	SGT1, suppressor of G2 allele of SKP1 (S. cerevisiae)
ENSMUSG00000034269	5.91226	0.0150358	0.164886	-0.234738	72895	Setd5	SET domain containing 5
ENSMUSG00000029535	5.91078	0.0150485	0.164896	0.227181	69076	Triap1	TP53 regulated inhibitor of apoptosis 1
ENSMUSG00000005732	5.90438	0.0151033	0.165086	0.231689	19385	Ranbp1	RAN binding protein 1
ENSMUSG00000099164	5.90438	0.0151033	0.165086	0.231689	19385	Ranbp1	RAN binding protein 1
ENSMUSG00000002058	5.90276	0.0151172	0.165086	0.346084	22248	Unc119	unc-119 lipid binding chaperone
ENSMUSG00000029486	5.90137	0.0151291	0.165086	0.21689	94061	Mrpl1	mitochondrial ribosomal protein L1
ENSMUSG00000021133	5.90053	0.0151363	0.165086	-0.333826	217684	Susd6	sushi domain containing 6
ENSMUSG00000006715	5.90047	0.0151369	0.165086	0.42187	57441	Gmnn	geminin
ENSMUSG00000074283	5.89804	0.0151577	0.165185	-0.44228	56869	Zfp109	zinc finger protein 109
ENSMUSG00000001289	5.89492	0.0151846	0.165288	0.204441	56612	Pfdn5	prefoldin 5
ENSMUSG00000071415	5.89407	0.0151919	0.165288	0.251245	65019	Rpl23	ribosomal protein L23
ENSMUSG00000049299	5.89175	0.015212	0.165288	0.224857	245828	Trappc1	trafficking protein particle complex 1
ENSMUSG00000018882	5.88944	0.0152319	0.165288	0.241784	67036	Mrpl45	mitochondrial ribosomal protein L45
ENSMUSG00000021539	5.88874	0.015238	0.165288	0.216351	16841	Lect2	leukocyte cell-derived chemotaxin 2
ENSMUSG00000032289	5.88871	0.0152382	0.165288	-0.620628	207596	Thsd4	thrombospondin, type I, domain containing 4
ENSMUSG00000034881	5.88423	0.0152771	0.165581	0.386818	21390	Tbxa2r	thromboxane A2 receptor
ENSMUSG00000025068	5.88139	0.0153017	0.165719	0.198153	14873	Gsto1	glutathione S-transferase omega 1
ENSMUSG00000028407	5.87512	0.0153563	0.166182	0.488749		Toporsos
ENSMUSG00000025731	5.87277	0.0153768	0.166275	0.228291	68347	Mettl26	methyltransferase like 26
ENSMUSG00000034480	5.87113	0.0153911	0.1663	-0.307642	54004	Diaph2	diaphanous related formin 2
ENSMUSG00000033855	5.86836	0.0154154	0.166434	-0.405146	77057	Ston1	stonin 1
ENSMUSG00000019718	5.86187	0.0154723	0.166749	0.215508	67217	L3hypdh	L-3-hydroxyproline dehydratase (trans-)
ENSMUSG00000025790	5.86117	0.0154785	0.166749	-0.415868	108116	Slco3a1	solute carrier organic anion transporter family, member 3a1
ENSMUSG00000028024	5.86095	0.0154804	0.166749	-0.221068	13809	Enpep	glutamyl aminopeptidase
ENSMUSG00000016344	5.85351	0.015546	0.167327	0.211163	66496	Ppdpf	pancreatic progenitor cell differentiation and proliferation factor
ENSMUSG00000023022	5.84925	0.0155837	0.167573	-0.209818	65970	Lima1	LIM domain and actin binding 1
ENSMUSG00000039936	5.84821	0.0155929	0.167573	-0.486324	18707	Pik3cd	phosphatidylinositol 3-kinase catalytic delta polypeptide
ENSMUSG00000031536	5.84394	0.0156308	0.16771	0.241034	18970	Polb	polymerase (DNA directed), beta
ENSMUSG00000031959	5.84197	0.0156483	0.16771	-0.221326	319481	Wdr59	WD repeat domain 59
ENSMUSG00000024132	5.84157	0.0156518	0.16771	0.276465	13177	Eci1	enoyl-Coenzyme A delta isomerase 1
ENSMUSG00000022663	5.84111	0.0156559	0.16771	0.196529	67841	Atg3	autophagy related 3
ENSMUSG00000001119	5.84001	0.0156657	0.16771	-0.384306	12833	Col6a1	collagen, type VI, alpha 1
ENSMUSG00000033792	5.83596	0.0157019	0.167777	-0.63643	11977	Atp7a	ATPase, Cu++ transporting, alpha polypeptide
ENSMUSG00000031221	5.83561	0.0157049	0.167777	0.216022	18518	Igbp1	immunoglobulin (CD79A) binding protein 1
ENSMUSG00000025144	5.83526	0.0157081	0.167777	0.26698	20892	Stra13	stimulated by retinoic acid 13
ENSMUSG00000035356	5.83301	0.0157282	0.167863	-0.294976	80859	Nfkbiz	nuclear factor of kappa light polypeptide gene enhancer in B cells inhibitor, zeta
ENSMUSG00000021905	5.82749	0.0157776	0.168163	0.237087	105638	Dph3	diphthamine biosynthesis 3
ENSMUSG00000043421	5.82719	0.0157804	0.168163	0.424624	69573	Hilpda	hypoxia inducible lipid droplet associated
ENSMUSG00000067722	5.82569	0.0157938	0.168178	0.19827	214489	BC003965	cDNA sequence BC003965
ENSMUSG00000020580	5.82384	0.0158104	0.168226	-0.274256	19878	Rock2	Rho-associated coiled-coil containing protein kinase 2
ENSMUSG00000005510	5.82067	0.0158389	0.168401	0.194848	68349	Ndufs3	NADH dehydrogenase (ubiquinone) Fe-S protein 3
ENSMUSG00000032067	5.81786	0.0158643	0.168543	0.204844	19286	Pts	6-pyruvoyl-tetrahydropterin synthase
ENSMUSG00000018770	5.80966	0.0159383	0.169042	0.197441	228033	Atp5g3	ATP synthase, H+ transporting, mitochondrial F0 complex, subunit C3 (subunit 9)
ENSMUSG00000040006	5.80892	0.0159451	0.169042	0.210606	215751	Ginm1	glycoprotein integral membrane 1
ENSMUSG00000078974	5.80864	0.0159476	0.169042	0.366076	20335	Sec61g	SEC61, gamma subunit
ENSMUSG00000037531	5.80524	0.0159785	0.169195	0.26856	74600	Mrpl47	mitochondrial ribosomal protein L47
ENSMUSG00000026043	5.8037	0.0159925	0.169195	-0.437001	12825	Col3a1	collagen, type III, alpha 1
ENSMUSG00000073725	5.80306	0.0159983	0.169195	-0.236366	68421	Lmbrd1	LMBR1 domain containing 1
ENSMUSG00000044098	5.79995	0.0160266	0.169248	-0.311562	229675	Rsbn1	rosbin, round spermatid basic protein 1
ENSMUSG00000022110	5.79903	0.016035	0.169248	0.182745	20916	Sucla2	succinate-Coenzyme A ligase, ADP-forming, beta subunit
ENSMUSG00000039318	5.79851	0.0160397	0.169248	-0.238208	98732	Rab3gap2	RAB3 GTPase activating protein subunit 2
ENSMUSG00000086040	5.79553	0.016067	0.169335	-0.368477	330319	Wipf3	WAS/WASL interacting protein family, member 3
ENSMUSG00000024726	5.79401	0.0160809	0.169335	0.245857	67383	Carnmt1	carnosine N-methyltransferase 1
ENSMUSG00000035545	5.79227	0.0160968	0.169335	-0.299659	232798	Leng8	leukocyte receptor cluster (LRC) member 8
ENSMUSG00000047907	5.79075	0.0161108	0.169335	-0.228883	228911	Tshz2	teashirt zinc finger family member 2
ENSMUSG00000029836	5.7895	0.0161222	0.169335	0.21582	12417	Cbx3	chromobox 3
ENSMUSG00000003778	5.78838	0.0161325	0.169335	-0.227294	78656	Brd8	bromodomain containing 8
ENSMUSG00000036885	5.78833	0.0161329	0.169335	-0.878121	622434	Arhgef26	Rho guanine nucleotide exchange factor (GEF) 26
ENSMUSG00000081406	5.78391	0.0161735	0.169622	0.415679		Rps6-ps4
ENSMUSG00000031483	5.78271	0.0161846	0.169622	-0.210517	244373	Erlin2	ER lipid raft associated 2
ENSMUSG00000044700	5.77763	0.0162314	0.169985	-0.218392	230917	Tmem201	transmembrane protein 201
ENSMUSG00000020087	5.77551	0.016251	0.170062	0.220247	71767	Tysnd1	trypsin domain containing 1
ENSMUSG00000022747	5.77028	0.0162994	0.170337	-0.40205	54613	St3gal6	ST3 beta-galactoside alpha-2,3-sialyltransferase 6
ENSMUSG00000041293	5.76867	0.0163144	0.170337	-0.782264	77596	Adgrf1	adhesion G protein-coupled receptor F1
ENSMUSG00000070583	5.76861	0.0163149	0.170337	-0.473492	14349	Fv1	Friend virus susceptibility 1
ENSMUSG00000037622	5.76742	0.016326	0.170337	-0.277607	230796	Wdtc1	WD and tetratricopeptide repeats 1
ENSMUSG00000029119	5.76475	0.0163508	0.170468	-0.211572	17160	Man2b2	mannosidase 2, alpha B2
ENSMUSG00000021189	5.76286	0.0163684	0.17048	-0.320266	110616	Atxn3	ataxin 3
ENSMUSG00000038127	5.76201	0.0163764	0.17048	-0.302773	67501	Ccdc50	coiled-coil domain containing 50
ENSMUSG00000033972	5.75746	0.0164188	0.170522	0.257178	319615	Zfp944	zinc finger protein 944
ENSMUSG00000060743	5.75652	0.0164276	0.170522	0.175995	15078	H3f3a	H3 histone, family 3A
ENSMUSG00000052146	5.75621	0.0164305	0.170522	0.247281	67097	Rps10	ribosomal protein S10
ENSMUSG00000021497	5.75564	0.0164358	0.170522	0.206887	69672	Txndc15	thioredoxin domain containing 15
ENSMUSG00000024621	5.75503	0.0164415	0.170522	-0.23082	12978	Csf1r	colony stimulating factor 1 receptor
ENSMUSG00000002103	5.75312	0.0164594	0.170582	-0.388487	11432	Acp2	acid phosphatase 2, lysosomal
ENSMUSG00000004263	5.74873	0.0165006	0.170881	-0.621603	13498	Atn1	atrophin 1
ENSMUSG00000058443	5.74589	0.0165273	0.170892	0.385965	434434	Rpl10-ps3	predicted gene 5621
ENSMUSG00000059273	5.74317	0.0165529	0.170892	-0.216378	330474	Zc3h4	zinc finger CCCH-type containing 4
ENSMUSG00000027340	5.74304	0.0165541	0.170892	-0.513193	54338	Slc23a2	solute carrier family 23 (nucleobase transporters), member 2
ENSMUSG00000040167	5.743	0.0165545	0.170892	-0.459338	67143	Ikzf5	IKAROS family zinc finger 5
ENSMUSG00000060032	5.7415	0.0165686	0.170892	0.254416	232440	H2afj	H2A histone family, member J
ENSMUSG00000074305	5.74081	0.0165751	0.170892	-0.432274	244895	Peak1	pseudopodium-enriched atypical kinase 1
ENSMUSG00000025208	5.732	0.0166585	0.171626	0.222271	94067	Mrpl43	mitochondrial ribosomal protein L43
ENSMUSG00000034297	5.72943	0.0166829	0.17175	-0.449981	327987	Med13	mediator complex subunit 13
ENSMUSG00000072664	5.72763	0.0167	0.171799	0.242309	105887	Ugt3a1	UDP glycosyltransferases 3 family, polypeptide A1
ENSMUSG00000029695	5.72301	0.016744	0.172126	-0.4086	30956	Aass	aminoadipate-semialdehyde synthase
ENSMUSG00000045095	5.71913	0.016781	0.172379	-0.300397	14924	Magi1	membrane associated guanylate kinase, WW and PDZ domain containing 1
ENSMUSG00000038695	5.71773	0.0167944	0.17239	0.220527	66124	Josd2	Josephin domain containing 2
ENSMUSG00000002496	5.71285	0.0168412	0.172706	-0.171473	22084	Tsc2	tuberous sclerosis 2
ENSMUSG00000038838	5.71067	0.0168621	0.172706	-0.316479	68915	Vars2	valyl-tRNA synthetase 2, mitochondrial
ENSMUSG00000102802	5.70951	0.0168732	0.172706	-0.636826		Mgam2-ps
ENSMUSG00000027637	5.70936	0.0168747	0.172706	0.214098	67388	1110008F13Rik	RIKEN cDNA 1110008F13 gene
ENSMUSG00000030591	5.7075	0.0168926	0.172762	0.190292	57296	Psmd8	proteasome (prosome, macropain) 26S subunit, non-ATPase, 8
ENSMUSG00000043483	5.70511	0.0169156	0.172871	0.237098		Gm6863
ENSMUSG00000057322	5.70037	0.0169613	0.17294	0.220074	67671	Rpl38	ribosomal protein L38
ENSMUSG00000044080	5.70004	0.0169645	0.17294	0.212852	20193	S100a1	S100 calcium binding protein A1
ENSMUSG00000019978	5.69659	0.0169979	0.17294	-0.207856	13822	Epb41l2	erythrocyte membrane protein band 4.1 like 2
ENSMUSG00000016427	5.69326	0.0170302	0.17294	0.206712	54405	Ndufa1	NADH dehydrogenase (ubiquinone) 1 alpha subcomplex, 1
ENSMUSG00000009376	5.69304	0.0170323	0.17294	-0.286571	17295	Met	met proto-oncogene
ENSMUSG00000033845	5.68949	0.0170668	0.17294	0.201474	27395	Mrpl15	mitochondrial ribosomal protein L15
ENSMUSG00000022946	5.68823	0.017079	0.17294	-0.386143	70028	Dopey2	dopey family member 2
ENSMUSG00000050708	5.68612	0.0170996	0.17294	0.223623	14325	Ftl1	ferritin light polypeptide 1
ENSMUSG00000054939	5.6861	0.0170998	0.17294	-0.391811	385674	Zfp174	zinc finger protein 174
ENSMUSG00000034247	5.68493	0.0171112	0.17294	-0.232893	353047	Plekhm1	pleckstrin homology domain containing, family M (with RUN domain) member 1
ENSMUSG00000022010	5.68428	0.0171176	0.17294	0.590286	21807	Tsc22d1	TSC22 domain family, member 1
ENSMUSG00000022560	5.68411	0.0171192	0.17294	0.288463	52710	Slc52a2	solute carrier protein 52, member 2
ENSMUSG00000022403	5.68402	0.0171201	0.17294	-0.193548	70356	St13	suppression of tumorigenicity 13
ENSMUSG00000028673	5.68147	0.017145	0.17294	0.240602	71665	Fuca1	fucosidase, alpha-L- 1, tissue
ENSMUSG00000006218	5.68036	0.0171558	0.17294	0.437768	277743	Fam131c	family with sequence similarity 131, member C
ENSMUSG00000028194	5.67878	0.0171713	0.17294	-0.194992	69219	Ddah1	dimethylarginine dimethylaminohydrolase 1
ENSMUSG00000029557	5.67759	0.017183	0.17294	0.265239	68017	Mrm2	mitochondrial rRNA methyltransferase 2
ENSMUSG00000059474	5.67648	0.0171939	0.17294	-0.345762	103537	Mbtd1	mbt domain containing 1
ENSMUSG00000020659	5.67489	0.0172094	0.17294	-0.352751	104836	Cbll1	Casitas B-lineage lymphoma-like 1
ENSMUSG00000015243	5.67399	0.0172183	0.17294	-0.583549	11303	Abca1	ATP-binding cassette, sub-family A (ABC1), member 1
ENSMUSG00000002820	5.67296	0.0172284	0.17294	0.213328	235040	Atg4d	autophagy related 4D, cysteine peptidase
ENSMUSG00000040852	5.67279	0.01723	0.17294	-0.462085	213556	Plekhh2	pleckstrin homology domain containing, family H (with MyTH4 domain) member 2
ENSMUSG00000003923	5.67272	0.0172307	0.17294	0.213549	21780	Tfam	transcription factor A, mitochondrial
ENSMUSG00000028649	5.67225	0.0172353	0.17294	-0.222051	11426	Macf1	microtubule-actin crosslinking factor 1
ENSMUSG00000028044	5.67136	0.017244	0.17294	0.719488	54124	Cks1b	CDC28 protein kinase 1b
ENSMUSG00000110949	5.67132	0.0172445	0.17294	0.249554		Nudt8
ENSMUSG00000032126	5.66815	0.0172757	0.173129	0.18822	15288	Hmbs	hydroxymethylbilane synthase
ENSMUSG00000078713	5.66609	0.017296	0.173208	0.227774	68512	Tomm5	translocase of outer mitochondrial membrane 5 homolog (yeast)
ENSMUSG00000019920	5.66466	0.0173101	0.173225	-0.263963	110829	Lims1	LIM and senescent cell antigen-like domains 1
ENSMUSG00000037254	5.66182	0.0173381	0.17335	-0.194635	16425	Itih2	inter-alpha trypsin inhibitor, heavy chain 2
ENSMUSG00000079658	5.66088	0.0173474	0.17335	0.213785	67923	Tceb1	transcription elongation factor B (SIII), polypeptide 1
ENSMUSG00000029815	5.65904	0.0173657	0.173408	0.228214	75593	Malsu1	mitochondrial assembly of ribosomal large subunit 1
ENSMUSG00000031075	5.6529	0.0174266	0.173892	-0.55243	101772	Ano1	anoctamin 1, calcium activated chloride channel
ENSMUSG00000073643	5.65136	0.0174419	0.17392	-0.377089	69368	Wdfy1	WD repeat and FYVE domain containing 1
ENSMUSG00000028223	5.64919	0.0174634	0.174011	0.316666	67460	Decr1	2,4-dienoyl CoA reductase 1, mitochondrial
ENSMUSG00000050445	5.63846	0.0175706	0.174761	0.307821	13124	Cyp8b1	cytochrome P450, family 8, subfamily b, polypeptide 1
ENSMUSG00000031565	5.63691	0.0175862	0.174761	-0.428784	14182	Fgfr1	fibroblast growth factor receptor 1
ENSMUSG00000044330	5.63599	0.0175954	0.174761	0.466797		Gm9790
ENSMUSG00000041559	5.63351	0.0176203	0.174761	-0.586128	14264	Fmod	fibromodulin
ENSMUSG00000025268	5.63261	0.0176294	0.174761	-0.31243	80884	Maged2	melanoma antigen, family D, 2
ENSMUSG00000056228	5.63227	0.0176328	0.174761	0.207631	71941	Cars2	cysteinyl-tRNA synthetase 2 (mitochondrial)(putative)
ENSMUSG00000042063	5.6322	0.0176335	0.174761	0.25769	56220	Zfp386	zinc finger protein 386 (Kruppel-like)
ENSMUSG00000030042	5.63167	0.0176389	0.174761	0.307545	66979	Pole4	polymerase (DNA-directed), epsilon 4 (p12 subunit)
ENSMUSG00000036334	5.62874	0.0176683	0.174929	-0.524545	242050	Igsf10	immunoglobulin superfamily, member 10
ENSMUSG00000021256	5.62733	0.0176826	0.174946	-0.537744	238328	Vash1	vasohibin 1
ENSMUSG00000038014	5.62546	0.0177014	0.175008	-0.188333	218236	Fam120a	family with sequence similarity 120, member A
ENSMUSG00000054404	5.6215	0.0177414	0.17528	-0.507825	327978	Slfn5	schlafen 5
ENSMUSG00000006932	5.61838	0.0177731	0.175469	-0.173592	12387	Ctnnb1	catenin (cadherin associated protein), beta 1
ENSMUSG00000071649	5.61586	0.0177987	0.175492	0.263792	72727	B3gat3	beta-1,3-glucuronyltransferase 3 (glucuronosyltransferase I)
ENSMUSG00000035877	5.61566	0.0178006	0.175492	-0.335483	320799	Zhx3	zinc fingers and homeoboxes 3
ENSMUSG00000041997	5.61219	0.0178359	0.175716	-0.277675	228012	Tlk1	tousled-like kinase 1
ENSMUSG00000047238	5.60612	0.0178978	0.176202	0.316877	75625	Mageh1	melanoma antigen, family H, 1
ENSMUSG00000051306	5.60221	0.0179379	0.176471	-0.42211	76800	Usp42	ubiquitin specific peptidase 42
ENSMUSG00000021411	5.60096	0.0179506	0.176472	0.302309	66895	Pxdc1	PX domain containing 1
ENSMUSG00000041961	5.59955	0.0179651	0.17649	-0.352729	407821	Znrf3	zinc and ring finger 3
ENSMUSG00000034160	5.59605	0.018001	0.176526	-0.225482	108155	Ogt	O-linked N-acetylglucosamine (GlcNAc) transferase (UDP-N-acetylglucosamine:polypeptide-N-acetylglucosaminyl transferase)
ENSMUSG00000043068	5.59576	0.018004	0.176526	0.541365	69627	Fam89a	family with sequence similarity 89, member A
ENSMUSG00000039899	5.59428	0.0180192	0.176526	-0.398649	14190	Fgl2	fibrinogen-like protein 2
ENSMUSG00000074582	5.59393	0.0180228	0.176526	-0.204672	99371	Arfgef2	ADP-ribosylation factor guanine nucleotide-exchange factor 2 (brefeldin A-inhibited)
ENSMUSG00000040296	5.59304	0.018032	0.176526	-0.251808	230073	Ddx58	DEAD (Asp-Glu-Ala-Asp) box polypeptide 58
ENSMUSG00000025255	5.59078	0.0180553	0.176631	-0.358616	80892	Zfhx4	zinc finger homeodomain 4
ENSMUSG00000021209	5.57907	0.0181764	0.177654	-0.354112	74521	Ppp4r4	protein phosphatase 4, regulatory subunit 4
ENSMUSG00000027792	5.57566	0.0182118	0.177654	-0.188454	12038	Bche	butyrylcholinesterase
ENSMUSG00000000290	5.57426	0.0182264	0.177654	-0.264196	16414	Itgb2	integrin beta 2
ENSMUSG00000035027	5.57367	0.0182325	0.177654	0.212218	26396	Map2k2	mitogen-activated protein kinase kinase 2
ENSMUSG00000105388	5.57249	0.0182448	0.177654	0.265076		Rpl36a-ps2
ENSMUSG00000052428	5.57233	0.0182464	0.177654	0.208168	68944	Tmco1	transmembrane and coiled-coil domains 1
ENSMUSG00000004285	5.57209	0.018249	0.177654	0.219771	66144	Atp6v1f	ATPase, H+ transporting, lysosomal V1 subunit F
ENSMUSG00000050856	5.56784	0.0182933	0.177855	0.241192	11958	Atp5k	ATP synthase, H+ transporting, mitochondrial F1F0 complex, subunit E
ENSMUSG00000057863	5.56766	0.0182951	0.177855	0.217675	54217	Rpl36	ribosomal protein L36
ENSMUSG00000020737	5.56285	0.0183455	0.178167	0.273082	15374	Hn1	hematological and neurological expressed sequence 1
ENSMUSG00000057388	5.56068	0.0183683	0.178167	0.250161	67681	Mrpl18	mitochondrial ribosomal protein L18
ENSMUSG00000035392	5.56022	0.0183731	0.178167	-0.302139	227801	Dennd1a	DENN/MADD domain containing 1A
ENSMUSG00000029263	5.55973	0.0183783	0.178167	-0.227523	433931	Pigg	phosphatidylinositol glycan anchor biosynthesis, class G
ENSMUSG00000008200	5.55735	0.0184032	0.178285	-0.350852	55935	Fnbp4	formin binding protein 4
ENSMUSG00000004099	5.55489	0.0184291	0.178413	-0.236048	13433	Dnmt1	DNA methyltransferase (cytosine-5) 1
ENSMUSG00000003970	5.55205	0.0184591	0.178578	0.221172	26961	Rpl8	ribosomal protein L8
ENSMUSG00000028029	5.54907	0.0184905	0.178758	0.26838	13722	Aimp1	aminoacyl tRNA synthetase complex-interacting multifunctional protein 1
ENSMUSG00000021838	5.5469	0.0185135	0.178824	-0.553512	74480	Samd4	sterile alpha motif domain containing 4
ENSMUSG00000015013	5.54601	0.0185228	0.178824	0.243582	59005	Trappc2l	trafficking protein particle complex 2-like
ENSMUSG00000027944	5.53976	0.0185892	0.179201	0.234806	23897	Hax1	HCLS1 associated X-1
ENSMUSG00000026980	5.53943	0.0185927	0.179201	-0.553235	17076	Ly75	lymphocyte antigen 75
ENSMUSG00000025940	5.53751	0.018613	0.179201	0.218019	70397	Tmem70	transmembrane protein 70
ENSMUSG00000071866	5.53749	0.0186132	0.179201	0.206594	268373	Ppia	peptidylprolyl isomerase A
ENSMUSG00000032380	5.52847	0.0187094	0.179772	0.271718	13143	Dapk2	death-associated protein kinase 2
ENSMUSG00000015597	5.52711	0.018724	0.179772	-0.428772	57908	Zfp318	zinc finger protein 318
ENSMUSG00000056536	5.52704	0.0187248	0.179772	-0.276253	27392	Pign	phosphatidylinositol glycan anchor biosynthesis, class N
ENSMUSG00000001435	5.52624	0.0187333	0.179772	-0.198228	12822	Col18a1	collagen, type XVIII, alpha 1
ENSMUSG00000002897	5.5259	0.018737	0.179772	-0.323668	16172	Il17ra	interleukin 17 receptor A
ENSMUSG00000021846	5.52341	0.0187637	0.179904	-0.217003	93834	Peli2	pellino 2
ENSMUSG00000006058	5.51935	0.0188072	0.180198	0.206333	27681	Snf8	SNF8, ESCRT-II complex subunit, homolog (S. cerevisiae)
ENSMUSG00000034634	5.51765	0.0188256	0.18025	0.506626	17068	Ly6d	lymphocyte antigen 6 complex, locus D
ENSMUSG00000026096	5.51549	0.0188488	0.180312	0.213432	72085	Osgepl1	O-sialoglycoprotein endopeptidase-like 1
ENSMUSG00000052062	5.51465	0.0188579	0.180312	-0.358472	72823	Pard3b	par-3 family cell polarity regulator beta
ENSMUSG00000067199	5.50805	0.0189292	0.18083	0.542926	14296	Frat1	frequently rearranged in advanced T cell lymphomas
ENSMUSG00000048960	5.50724	0.0189379	0.18083	-0.599734	109294	Prex2	phosphatidylinositol-3,4,5-trisphosphate-dependent Rac exchange factor 2
ENSMUSG00000024900	5.50286	0.0189854	0.18114	-0.238525	12894	Cpt1a	carnitine palmitoyltransferase 1a, liver
ENSMUSG00000059070	5.50183	0.0189966	0.18114	0.24335	19899	Rpl18	ribosomal protein L18
ENSMUSG00000098950	5.50066	0.0190093	0.18114	-0.697246		Gm28036
ENSMUSG00000033671	5.49943	0.0190227	0.181142	-0.359487	74081	Cep350	centrosomal protein 350
ENSMUSG00000034621	5.49763	0.0190423	0.181142	-0.34596	237943	Gpatch8	G patch domain containing 8
ENSMUSG00000022400	5.49689	0.0190504	0.181142	0.200506	56438	Rbx1	ring-box 1
ENSMUSG00000030795	5.49587	0.0190615	0.181142	-0.248309	233908	Fus	fused in sarcoma
ENSMUSG00000052392	5.491	0.0191146	0.181448	0.178581	171282	Acot4	acyl-CoA thioesterase 4
ENSMUSG00000043013	5.49054	0.0191197	0.181448	-1.36802	15379	Onecut1	one cut domain, family member 1
ENSMUSG00000071454	5.48871	0.0191397	0.18146	0.241753	13528	Dtnb	dystrobrevin, beta
ENSMUSG00000026837	5.48661	0.0191627	0.18146	-0.503952	12831	Col5a1	collagen, type V, alpha 1
ENSMUSG00000038733	5.48558	0.019174	0.18146	-0.217353	226757	Wdr26	WD repeat domain 26
ENSMUSG00000017723	5.48533	0.0191767	0.18146	0.42818	67701	Wfdc2	WAP four-disulfide core domain 2
ENSMUSG00000040152	5.48427	0.0191884	0.18146	-0.728781	21825	Thbs1	thrombospondin 1
ENSMUSG00000033174	5.48231	0.0192099	0.18146	0.288376	23945	Mgll	monoglyceride lipase
ENSMUSG00000039183	5.48212	0.0192119	0.18146	0.210706	26426	Nubp2	nucleotide binding protein 2
ENSMUSG00000028702	5.48049	0.0192299	0.181507	1.42926	19366	Rad54l	RAD54 like (S. cerevisiae)
ENSMUSG00000045160	5.47319	0.0193104	0.182144	0.20324	78653	Bola3	bolA-like 3 (E. coli)
ENSMUSG00000033940	5.47118	0.0193325	0.182208	0.20218	101314	Brk1	BRICK1, SCAR/WAVE actin-nucleating complex subunit
ENSMUSG00000025813	5.46905	0.0193561	0.182208	0.228111	26557	Homer2	homer scaffolding protein 2
ENSMUSG00000036698	5.46888	0.0193581	0.182208	-0.374929	239528	Ago2	argonaute RISC catalytic subunit 2
ENSMUSG00000039087	5.46654	0.0193839	0.182208	-0.513194	68750	Rreb1	ras responsive element binding protein 1
ENSMUSG00000030084	5.46551	0.0193954	0.182208	-0.664942	18844	Plxna1	plexin A1
ENSMUSG00000025764	5.4655	0.0193955	0.182208	-0.27702	269424	Jade1	jade family PHD finger 1
ENSMUSG00000027076	5.4618	0.0194366	0.18241	0.248913	30059	Timm10	translocase of inner mitochondrial membrane 10
ENSMUSG00000021024	5.46107	0.0194447	0.18241	0.204443	26443	Psma6	proteasome (prosome, macropain) subunit, alpha type 6
ENSMUSG00000047648	5.45922	0.0194653	0.18241	-0.326961	71865	Fbxo30	F-box protein 30
ENSMUSG00000018189	5.45667	0.0194937	0.18241	0.27161	56207	Uchl5	ubiquitin carboxyl-terminal esterase L5
ENSMUSG00000073609	5.45588	0.0195026	0.18241	-0.312092	98314	D2hgdh	D-2-hydroxyglutarate dehydrogenase
ENSMUSG00000040506	5.45434	0.0195198	0.18241	-0.319333	228361	Ambra1	autophagy/beclin 1 regulator 1
ENSMUSG00000030465	5.45371	0.0195269	0.18241	-0.301851	234353	Psd3	pleckstrin and Sec7 domain containing 3
ENSMUSG00000064210	5.45315	0.0195331	0.18241	-0.217827	105722	Ano6	anoctamin 6
ENSMUSG00000020121	5.45289	0.019536	0.18241	-0.688618	117600	Srgap1	SLIT-ROBO Rho GTPase activating protein 1
ENSMUSG00000096145	5.45179	0.0195482	0.18241	0.227555	27973	Vkorc1	vitamin K epoxide reductase complex, subunit 1
ENSMUSG00000026766	5.45057	0.0195619	0.18241	0.217109	109129	Mmadhc	methylmalonic aciduria (cobalamin deficiency) cblD type, with homocystinuria
ENSMUSG00000049504	5.44951	0.0195738	0.18241	-0.312944	212127	Proser1	proline and serine rich 1
ENSMUSG00000032217	5.4478	0.019593	0.182423	-0.279808	93836	Rnf111	ring finger 111
ENSMUSG00000028367	5.44706	0.0196013	0.182423	0.217567	22166	Txn1	thioredoxin 1
ENSMUSG00000045752	5.44217	0.0196562	0.182812	0.263723	56844	Tssc4	tumor-suppressing subchromosomal transferable fragment 4
ENSMUSG00000041841	5.43897	0.0196923	0.183026	0.241173	67281	Rpl37	ribosomal protein L37
ENSMUSG00000005699	5.4365	0.0197202	0.183138	0.350205	56513	Pard6a	par-6 family cell polarity regulator alpha
ENSMUSG00000025747	5.43445	0.0197433	0.183138	0.313397	22171	Tyms	thymidylate synthase
ENSMUSG00000015092	5.43248	0.0197656	0.183138	0.242541	59022	Edf1	endothelial differentiation-related factor 1
ENSMUSG00000039536	5.43114	0.0197808	0.183138	-0.172393	20853	Stau1	staufen (RNA binding protein) homolog 1 (Drosophila)
ENSMUSG00000040761	5.43051	0.0197878	0.183138	-0.330682	56381	Spen	SPEN homolog, transcriptional regulator (Drosophila)
ENSMUSG00000052407	5.4301	0.0197926	0.183138	-0.505563	320226	Ccdc171	coiled-coil domain containing 171
ENSMUSG00000024480	5.42978	0.0197962	0.183138	0.352557	11777	Ap3s1	adaptor-related protein complex 3, sigma 1 subunit
ENSMUSG00000026895	5.42835	0.0198124	0.183166	0.178872	68375	Ndufa8	NADH dehydrogenase (ubiquinone) 1 alpha subcomplex, 8
ENSMUSG00000006476	5.42603	0.0198387	0.183267	0.203539	56876	Nsmf	NMDA receptor synaptonuclear signaling and neuronal migration factor
ENSMUSG00000008892	5.42502	0.0198502	0.183267	0.189492	22335	Vdac3	voltage-dependent anion channel 3
ENSMUSG00000066357	5.42355	0.0198669	0.183267	-0.242639	83669	Wdr6	WD repeat domain 6
ENSMUSG00000032309	5.42207	0.0198837	0.183267	0.186641	71999	Fbxo22	F-box protein 22
ENSMUSG00000042197	5.42038	0.019903	0.183267	-0.358727	98403	Zfp451	zinc finger protein 451
ENSMUSG00000032913	5.41962	0.0199117	0.183267	-0.399422	269473	Lrig2	leucine-rich repeats and immunoglobulin-like domains 2
ENSMUSG00000044627	5.41932	0.0199152	0.183267	0.19213	72931	Swi5	SWI5 recombination repair homolog (yeast)
ENSMUSG00000026519	5.41667	0.0199453	0.183424	-0.296882	208795	Tmem63a	transmembrane protein 63a
ENSMUSG00000037493	5.41349	0.0199817	0.183637	0.372109	56506	Cib2	calcium and integrin binding family member 2
ENSMUSG00000029104	5.41045	0.0200166	0.183837	-0.436409	15194	Htt	huntingtin
ENSMUSG00000038102	5.40727	0.020053	0.183963	-0.198588	320714	Trappc11	trafficking protein particle complex 11
ENSMUSG00000012422	5.40695	0.0200567	0.183963	0.325051	66074	Tmem167	transmembrane protein 167
ENSMUSG00000020415	5.40484	0.020081	0.184065	0.197653	30939	Pttg1	pituitary tumor-transforming gene 1
ENSMUSG00000025525	5.39492	0.0201955	0.184908	0.202604	68117	Apool	apolipoprotein O-like
ENSMUSG00000024030	5.39339	0.0202131	0.184908	-0.374126	11307	Abcg1	ATP-binding cassette, sub-family G (WHITE), member 1
ENSMUSG00000045969	5.39276	0.0202204	0.184908	0.202178	26356	Ing1	inhibitor of growth family, member 1
ENSMUSG00000011382	5.39229	0.0202259	0.184908	-0.261753	71755	Dhdh	dihydrodiol dehydrogenase (dimeric)
ENSMUSG00000045790	5.38929	0.0202607	0.185007	0.644192	100503884	Ccdc149	coiled-coil domain containing 149
ENSMUSG00000011257	5.38907	0.0202633	0.185007	0.231838	230721	Pabpc4	poly(A) binding protein, cytoplasmic 4
ENSMUSG00000019647	5.38616	0.0202971	0.185105	-0.428985	20358	Sema6a	sema domain, transmembrane domain (TM), and cytoplasmic domain, (semaphorin) 6A
ENSMUSG00000024942	5.38586	0.0203005	0.185105	-0.194578	12333	Capn1	calpain 1
ENSMUSG00000071650	5.38412	0.0203208	0.185107	-0.172613	14376	Ganab	alpha glucosidase 2 alpha neutral subunit
ENSMUSG00000031925	5.38357	0.0203273	0.185107	-0.38347	270118	Maml2	mastermind like 2 (Drosophila)
ENSMUSG00000044042	5.38106	0.0203565	0.185253	-0.510761	14260	Fmn1	formin 1
ENSMUSG00000064341	5.37824	0.0203895	0.185431	0.228361	17716	mt-Nd1	NADH dehydrogenase subunit 1
ENSMUSG00000039646	5.3769	0.0204051	0.185452	-0.400624	246154	Vasn	vasorin
ENSMUSG00000067424	5.37505	0.0204268	0.185529	-0.461756	240068	Zfp563	zinc finger protein 563
ENSMUSG00000017929	5.37332	0.0204471	0.185535	-0.514222	56336	B4galt5	UDP-Gal:betaGlcNAc beta 1,4-galactosyltransferase, polypeptide 5
ENSMUSG00000023026	5.37272	0.0204541	0.185535	-0.353392	239667	Dip2b	disco interacting protein 2 homolog B
ENSMUSG00000024959	5.36596	0.0205335	0.186016	0.231321	12015	Bad	BCL2-associated agonist of cell death
ENSMUSG00000019837	5.36594	0.0205337	0.186016	0.21799	67371	Gtf3c6	general transcription factor IIIC, polypeptide 6, alpha
ENSMUSG00000025157	5.36311	0.0205671	0.186088	0.220047	74168	Zdhhc16	zinc finger, DHHC domain containing 16
ENSMUSG00000022174	5.363	0.0205684	0.186088	0.17332	13135	Dad1	defender against cell death 1
ENSMUSG00000041530	5.35474	0.020666	0.186706	-0.241514	236511	Ago1	argonaute RISC catalytic subunit 1
ENSMUSG00000057425	5.35463	0.0206673	0.186706	0.786925	112417	Ugt2b37	UDP glucuronosyltransferase 2 family, polypeptide B37
ENSMUSG00000027130	5.35383	0.0206768	0.186706	-0.256209	107723	Slc12a6	solute carrier family 12, member 6
ENSMUSG00000073102	5.35234	0.0206944	0.18672	-0.827406	381738	Drc1	dynein regulatory complex subunit 1
ENSMUSG00000031209	5.35026	0.0207191	0.18672	-0.400108	15203	Heph	hephaestin
ENSMUSG00000096054	5.34851	0.02074	0.18672	-0.40403	64009	Syne1	spectrin repeat containing, nuclear envelope 1
ENSMUSG00000022263	5.34809	0.020745	0.18672	-0.396297	223435	Trio	triple functional domain (PTPRF interacting)
ENSMUSG00000020458	5.34807	0.0207452	0.18672	0.166781	68585	Rtn4	reticulon 4
ENSMUSG00000026849	5.34122	0.0208269	0.187269	0.227098	30931	Tor1a	torsin family 1, member A (torsin A)
ENSMUSG00000032440	5.34071	0.020833	0.187269	-0.369191	21813	Tgfbr2	transforming growth factor, beta receptor II
ENSMUSG00000021669	5.33653	0.020883	0.187598	-0.266163	68018	Col4a3bp	collagen, type IV, alpha 3 (Goodpasture antigen) binding protein
ENSMUSG00000022193	5.33462	0.0209059	0.187682	0.187835	19173	Psmb5	proteasome (prosome, macropain) subunit, beta type 5
ENSMUSG00000026600	5.33169	0.0209411	0.187854	-0.653247	20652	Soat1	sterol O-acyltransferase 1
ENSMUSG00000010453	5.32946	0.0209678	0.187854	-0.197268	226976	Kansl3	KAT8 regulatory NSL complex subunit 3
ENSMUSG00000048915	5.32871	0.0209769	0.187854	-0.373709	13640	Efna5	ephrin A5
ENSMUSG00000021822	5.32855	0.0209789	0.187854	-0.51178	18792	Plau	plasminogen activator, urokinase
ENSMUSG00000042462	5.32661	0.0210022	0.187874	0.219152	66422	Dctpp1	dCTP pyrophosphatase 1
ENSMUSG00000073490	5.32507	0.0210207	0.187874	-0.330157	226691	Ifi207	interferon activated gene 207
ENSMUSG00000027690	5.32502	0.0210214	0.187874	-0.202322	20526	Slc2a2	solute carrier family 2 (facilitated glucose transporter), member 2
ENSMUSG00000022801	5.32043	0.0210768	0.188246	-0.333621	70144	Lrch3	leucine-rich repeats and calponin homology (CH) domain containing 3
ENSMUSG00000008668	5.31861	0.0210988	0.188246	0.254376	20084	Rps18	ribosomal protein S18
ENSMUSG00000102748	5.31822	0.0211035	0.188246	-0.538338	93700	Pcdhgb2	protocadherin gamma subfamily B, 2
ENSMUSG00000025499	5.31271	0.0211704	0.188722	0.278111	15461	Hras	Harvey rat sarcoma virus oncogene
ENSMUSG00000025204	5.31045	0.0211979	0.188804	0.209311	67264	Ndufb8	NADH dehydrogenase (ubiquinone) 1 beta subcomplex 8
ENSMUSG00000024164	5.30973	0.0212067	0.188804	-0.235801	12266	C3	complement component 3
ENSMUSG00000029649	5.30312	0.0212872	0.189097	0.202458	66537	Pomp	proteasome maturation protein
ENSMUSG00000038507	5.30296	0.0212892	0.189097	-0.264934	243771	Parp12	poly (ADP-ribose) polymerase family, member 12
ENSMUSG00000025487	5.30278	0.0212914	0.189097	0.195394	23997	Psmd13	proteasome (prosome, macropain) 26S subunit, non-ATPase, 13
ENSMUSG00000048647	5.30241	0.021296	0.189097	-0.374312	241624	Exd1	exonuclease 3'-5' domain containing 1
ENSMUSG00000006344	5.30001	0.0213254	0.189097	-0.590329	23887	Ggt5	gamma-glutamyltransferase 5
ENSMUSG00000027187	5.29909	0.0213366	0.189097	-0.210465	12359	Cat	catalase
ENSMUSG00000042211	5.29655	0.0213678	0.189097	-0.181621	107035	Fbxo38	F-box protein 38
ENSMUSG00000017291	5.29412	0.0213976	0.189097	-0.283286	216965	Taok1	TAO kinase 1
ENSMUSG00000040721	5.29341	0.0214062	0.189097	-0.310262	239102	Zfhx2	zinc finger homeobox 2
ENSMUSG00000050549	5.29275	0.0214143	0.189097	0.349326	70617	5730508B09Rik	RIKEN cDNA 5730508B09 gene
ENSMUSG00000073412	5.2924	0.0214187	0.189097	0.447279	16988	Lst1	leukocyte specific transcript 1
ENSMUSG00000021772	5.29138	0.0214313	0.189097	0.241761	69721	Nkiras1	NFKB inhibitor interacting Ras-like protein 1
ENSMUSG00000020166	5.28867	0.0214646	0.189097	-0.225457	72068	Cnot2	CCR4-NOT transcription complex, subunit 2
ENSMUSG00000010651	5.28831	0.0214691	0.189097	0.267737	235674	Acaa1b	acetyl-Coenzyme A acyltransferase 1B
ENSMUSG00000033444	5.28648	0.0214916	0.189097	-0.201683	74392	Specc1l	sperm antigen with calponin homology and coiled-coil domains 1-like
ENSMUSG00000024778	5.28644	0.0214921	0.189097	0.250674	14102	Fas	Fas (TNF receptor superfamily member 6)
ENSMUSG00000035773	5.28635	0.0214932	0.189097	-0.788626	114229	Kiss1r	KISS1 receptor
ENSMUSG00000055302	5.28624	0.0214946	0.189097	0.183782	67568	Mrfap1	Morf4 family associated protein 1
ENSMUSG00000002393	5.28459	0.021515	0.189097	0.267636	13864	Nr2f6	nuclear receptor subfamily 2, group F, member 6
ENSMUSG00000064354	5.28416	0.0215203	0.189097	0.226964	17709	mt-Co2	cytochrome c oxidase subunit II
ENSMUSG00000040596	5.28386	0.021524	0.189097	-0.356914	71592	Pogk	pogo transposable element with KRAB domain
ENSMUSG00000059920	5.28054	0.0215651	0.18922	0.372192	67609	4930453N24Rik	RIKEN cDNA 4930453N24 gene
ENSMUSG00000046675	5.27944	0.0215787	0.18922	0.347453	320351	Tmem251	transmembrane protein 251
ENSMUSG00000055371	5.2768	0.0216115	0.18922	-0.274092	56324	Stam2	signal transducing adaptor molecule (SH3 domain and ITAM motif) 2
ENSMUSG00000029465	5.27598	0.0216216	0.18922	0.183657	56378	Arpc3	actin related protein 2/3 complex, subunit 3
ENSMUSG00000028270	5.27567	0.0216254	0.18922	-0.295628	14469	Gbp2	guanylate binding protein 2
ENSMUSG00000045822	5.27514	0.0216321	0.18922	0.430065	67538	Zswim3	zinc finger SWIM-type containing 3
ENSMUSG00000030861	5.27507	0.0216329	0.18922	-0.201659	66885	Acadsb	acyl-Coenzyme A dehydrogenase, short/branched chain
ENSMUSG00000064357	5.26394	0.0217717	0.190315	0.239289	17705	mt-Atp6	ATP synthase F0 subunit 6
ENSMUSG00000029404	5.26075	0.0218116	0.190433	0.241585	65105	Arl6ip4	ADP-ribosylation factor-like 6 interacting protein 4
ENSMUSG00000072946	5.26056	0.0218139	0.190433	-0.199841	77219	Ptgr2	prostaglandin reductase 2
ENSMUSG00000025155	5.25915	0.0218316	0.190433	0.191748	68730	Dus1l	dihydrouridine synthase 1-like (S. cerevisiae)
ENSMUSG00000024039	5.2585	0.0218398	0.190433	-0.175596	12411	Cbs	cystathionine beta-synthase
ENSMUSG00000036083	5.2541	0.0218951	0.19072	0.206783	105355	Slc17a3	solute carrier family 17 (sodium phosphate), member 3
ENSMUSG00000018442	5.25371	0.0219	0.19072	0.338605	116891	Derl2	Der1-like domain family, member 2
ENSMUSG00000020412	5.25113	0.0219325	0.190869	-0.180589	75452	Ascc2	activating signal cointegrator 1 complex subunit 2
ENSMUSG00000047459	5.25019	0.0219444	0.190869	0.205276	67068	Dynlrb1	dynein light chain roadblock-type 1
ENSMUSG00000006342	5.24562	0.022002	0.191251	-0.334181	71733	Susd2	sushi domain containing 2
ENSMUSG00000075592	5.23945	0.0220803	0.191811	-0.441758	277154	Nynrin	NYN domain and retroviral integrase containing
ENSMUSG00000037174	5.23601	0.0221239	0.191876	-0.231106	69257	Elf2	E74-like factor 2
ENSMUSG00000038811	5.23552	0.0221302	0.191876	0.286985	14710	Gngt2	guanine nucleotide binding protein (G protein), gamma transducing activity polypeptide 2
ENSMUSG00000045322	5.23391	0.0221507	0.191876	-0.827886	81897	Tlr9	toll-like receptor 9
ENSMUSG00000006134	5.23371	0.0221532	0.191876	-0.353332	12929	Crkl	v-crk avian sarcoma virus CT10 oncogene homolog-like
ENSMUSG00000031618	5.23346	0.0221565	0.191876	-0.441439	110784	Nr3c2	nuclear receptor subfamily 3, group C, member 2
ENSMUSG00000031627	5.22934	0.022209	0.192182	-0.295938	16363	Irf2	interferon regulatory factor 2
ENSMUSG00000001632	5.22813	0.0222244	0.192182	-0.221286	78783	Brpf1	bromodomain and PHD finger containing, 1
ENSMUSG00000019849	5.2271	0.0222375	0.192182	-0.174225	19072	Prep	prolyl endopeptidase
ENSMUSG00000024925	5.22638	0.0222468	0.192182	0.333626	68209	Rnaseh2c	ribonuclease H2, subunit C
ENSMUSG00000029016	5.22361	0.0222822	0.192368	-0.388717	26372	Clcn6	chloride channel, voltage-sensitive 6
ENSMUSG00000042599	5.2213	0.0223118	0.192505	-0.401394	338523	Kdm7a	lysine (K)-specific demethylase 7A
ENSMUSG00000025964	5.21679	0.0223698	0.192737	-0.261093	23792	Adam23	a disintegrin and metallopeptidase domain 23
ENSMUSG00000070047	5.21675	0.0223703	0.192737	-0.273753	14107	Fat1	FAT atypical cadherin 1
ENSMUSG00000050310	5.2157	0.0223839	0.192737	-0.439169	78757	Rictor	RPTOR independent companion of MTOR, complex 2
ENSMUSG00000048027	5.21446	0.0223998	0.192737	-0.356136	68799	Rgmb	repulsive guidance molecule family member B
ENSMUSG00000033327	5.21384	0.0224077	0.192737	-0.644824	81877	Tnxb	tenascin XB
ENSMUSG00000043716	5.21122	0.0224416	0.192808	0.207636	19989	Rpl7	ribosomal protein L7
ENSMUSG00000010607	5.20859	0.0224756	0.192808	0.245449	66268	Pigyl	phosphatidylinositol glycan anchor biosynthesis, class Y-like
ENSMUSG00000026810	5.20657	0.0225017	0.192808	0.214734	13481	Dpm2	dolichol-phosphate (beta-D) mannosyltransferase 2
ENSMUSG00000028266	5.20599	0.0225092	0.192808	0.392197	16911	Lmo4	LIM domain only 4
ENSMUSG00000055730	5.20552	0.0225153	0.192808	-0.22748	102022	Ces2a	carboxylesterase 2A
ENSMUSG00000001995	5.20463	0.0225268	0.192808	-0.326923	244668	Sipa1l2	signal-induced proliferation-associated 1 like 2
ENSMUSG00000039585	5.20384	0.0225371	0.192808	-0.662267	270163	Myo9a	myosin IXa
ENSMUSG00000037166	5.20347	0.0225419	0.192808	0.402431	68458	Ppp1r14a	protein phosphatase 1, regulatory (inhibitor) subunit 14A
ENSMUSG00000006024	5.20281	0.0225504	0.192808	-0.208414	108124	Napa	N-ethylmaleimide sensitive fusion protein attachment protein alpha
ENSMUSG00000032855	5.20253	0.0225541	0.192808	-0.320964	18763	Pkd1	polycystic kidney disease 1 homolog
ENSMUSG00000027014	5.20107	0.022573	0.192851	-0.26521	80744	Cwc22	CWC22 spliceosome-associated protein
ENSMUSG00000028382	5.19998	0.0225872	0.192854	-0.244431	230257	Ptbp3	polypyrimidine tract binding protein 3
ENSMUSG00000017765	5.19709	0.0226248	0.192883	-0.31246	20498	Slc12a4	solute carrier family 12, member 4
ENSMUSG00000058603	5.19606	0.0226381	0.192883	0.239856		Rpl28-ps1
ENSMUSG00000067547	5.19583	0.0226411	0.192883	0.239218		Gm7666
ENSMUSG00000039956	5.19548	0.0226458	0.192883	0.330644	77037	Mrap	melanocortin 2 receptor accessory protein
ENSMUSG00000045636	5.18994	0.022718	0.193273	-0.21387	102103	Mtus1	mitochondrial tumor suppressor 1
ENSMUSG00000030579	5.18951	0.0227237	0.193273	0.223425	22177	Tyrobp	TYRO protein tyrosine kinase binding protein
ENSMUSG00000056938	5.1887	0.0227343	0.193273	0.240226	67131	Acbd4	acyl-Coenzyme A binding domain containing 4
ENSMUSG00000050390	5.18712	0.0227549	0.193273	-0.413118	97130	C77080	expressed sequence C77080
ENSMUSG00000054091	5.18533	0.0227783	0.193273	0.201414	67704	1810037I17Rik	RIKEN cDNA 1810037I17 gene
ENSMUSG00000017144	5.18466	0.0227871	0.193273	-0.195367	74194	Rnd3	Rho family GTPase 3
ENSMUSG00000026433	5.18455	0.0227885	0.193273	0.234062	226422	Rab29	RAB29, member RAS oncogene family
ENSMUSG00000059447	5.18075	0.0228385	0.193579	0.278234	231086	Hadhb	hydroxyacyl-Coenzyme A dehydrogenase/3-ketoacyl-Coenzyme A thiolase/enoyl-Coenzyme A hydratase (trifunctional protein), beta subunit
ENSMUSG00000002020	5.17571	0.0229047	0.193925	-0.835207	16997	Ltbp2	latent transforming growth factor beta binding protein 2
ENSMUSG00000031774	5.17554	0.022907	0.193925	0.18083	102122	Fam192a	family with sequence similarity 192, member A
ENSMUSG00000074521	5.17361	0.0229325	0.194023	0.400525		Gm14327
ENSMUSG00000031133	5.17127	0.0229634	0.194167	-0.408146	73341	Arhgef6	Rac/Cdc42 guanine nucleotide exchange factor (GEF) 6
ENSMUSG00000020473	5.16894	0.0229942	0.194197	-0.607292	11568	Aebp1	AE binding protein 1
ENSMUSG00000068240	5.16856	0.0229992	0.194197	0.20832		Gm11808
ENSMUSG00000034329	5.16784	0.0230087	0.194197	-0.687971	237911	Brip1	BRCA1 interacting protein C-terminal helicase 1
ENSMUSG00000038384	5.1662	0.0230305	0.194263	-0.30326	208043	Setd1b	SET domain containing 1B
ENSMUSG00000036053	5.16417	0.0230575	0.194374	-0.257387	71409	Fmnl2	formin-like 2
ENSMUSG00000052525	5.16245	0.0230803	0.194429	0.462411	70891	Spdya	speedy/RINGO cell cycle regulator family, member A
ENSMUSG00000030098	5.16157	0.023092	0.194429	0.61949	243547	Grip2	glutamate receptor interacting protein 2
ENSMUSG00000041180	5.16051	0.0231061	0.194431	0.3125	226098	Hectd2	HECT domain containing 2
ENSMUSG00000028760	5.15796	0.02314	0.194577	-0.199698	230861	Eif4g3	eukaryotic translation initiation factor 4 gamma, 3
ENSMUSG00000015083	5.15712	0.0231513	0.194577	0.199112	69379	C8g	complement component 8, gamma polypeptide
ENSMUSG00000028273	5.14725	0.0232832	0.195568	-0.22325	56376	Pdlim5	PDZ and LIM domain 5
ENSMUSG00000022623	5.14524	0.0233102	0.195596	-0.464853	58234	Shank3	SH3/ankyrin domain gene 3
ENSMUSG00000021254	5.14491	0.0233146	0.195596	-0.233041	70373	Gpatch2l	G patch domain containing 2 like
ENSMUSG00000032239	5.14306	0.0233395	0.195687	0.204778	55934	Rp9	retinitis pigmentosa 9 (human)
ENSMUSG00000030738	5.13765	0.0234123	0.19618	-0.173687	56347	Eif3c	eukaryotic translation initiation factor 3, subunit C
ENSMUSG00000060073	5.13655	0.0234272	0.196187	0.198729	19167	Psma3	proteasome (prosome, macropain) subunit, alpha type 3
ENSMUSG00000071662	5.13071	0.0235061	0.196255	0.226526	67710	Polr2g	polymerase (RNA) II (DNA directed) polypeptide G
ENSMUSG00000046318	5.1305	0.023509	0.196255	-0.337042	320924	Ccbe1	collagen and calcium binding EGF domains 1
ENSMUSG00000017119	5.12886	0.0235312	0.196255	-0.164845	17966	Nbr1	neighbor of Brca1 gene 1
ENSMUSG00000036339	5.1287	0.0235333	0.196255	-0.21602	218989	Tmem260	transmembrane protein 260
ENSMUSG00000030766	5.12857	0.0235352	0.196255	-0.261978	70497	Arhgap17	Rho GTPase activating protein 17
ENSMUSG00000030382	5.12822	0.0235398	0.196255	-0.17854	26459	Slc27a5	solute carrier family 27 (fatty acid transporter), member 5
ENSMUSG00000040822	5.12768	0.0235471	0.196255	0.199036	58248	1700123O20Rik	RIKEN cDNA 1700123O20 gene
ENSMUSG00000046280	5.12764	0.0235478	0.196255	-0.275851	214547	She	src homology 2 domain-containing transforming protein E
ENSMUSG00000029014	5.12612	0.0235683	0.196309	0.329152	22791	Dnajc2	DnaJ heat shock protein family (Hsp40) member C2
ENSMUSG00000068798	5.12447	0.0235908	0.196341	0.163888	109905	Rap1a	RAS-related protein-1a
ENSMUSG00000027164	5.12334	0.0236061	0.196341	-0.2577	22034	Traf6	TNF receptor-associated factor 6
ENSMUSG00000073016	5.12203	0.023624	0.196341	-0.563481	331487	Uprt	uracil phosphoribosyltransferase
ENSMUSG00000020241	5.1207	0.0236421	0.196341	-0.457821	12834	Col6a2	collagen, type VI, alpha 2
ENSMUSG00000049502	5.12067	0.0236425	0.196341	-0.212121	209200	Dtx3l	deltex 3-like, E3 ubiquitin ligase
ENSMUSG00000079478	5.11762	0.0236841	0.196457	0.260849	56390	Sssca1	Sjogren's syndrome/scleroderma autoantigen 1 homolog (human)
ENSMUSG00000024759	5.11758	0.0236846	0.196457	-0.216876	109168	Atl3	atlastin GTPase 3
ENSMUSG00000029461	5.11025	0.0237849	0.197172	-0.25986	319604	Fam168a	family with sequence similarity 168, member A
ENSMUSG00000035885	5.10709	0.0238283	0.197414	0.203565	12868	Cox8a	cytochrome c oxidase subunit VIIIa
ENSMUSG00000045107	5.10487	0.0238587	0.197549	0.315774	67509	Saysd1	SAYSVFN motif domain containing 1
ENSMUSG00000022129	5.10313	0.0238827	0.197578	0.365616	13190	Dct	dopachrome tautomerase
ENSMUSG00000033020	5.10256	0.0238906	0.197578	0.246891	69833	Polr2f	polymerase (RNA) II (DNA directed) polypeptide F
ENSMUSG00000040323	5.09922	0.0239366	0.197842	-3.25827		Gm15429
ENSMUSG00000028522	5.09677	0.0239705	0.19799	-0.286425	71148	Mier1	MEIR1 treanscription regulator
ENSMUSG00000092008	5.09587	0.0239829	0.19799	0.488608	100043108	Cyp2c69	cytochrome P450, family 2, subfamily c, polypeptide 69
ENSMUSG00000022387	5.09307	0.0240217	0.198165	-0.305033	223770	Brd1	bromodomain containing 1
ENSMUSG00000031530	5.09226	0.0240329	0.198165	-0.42353	319520	Dusp4	dual specificity phosphatase 4
ENSMUSG00000031666	5.09002	0.024064	0.198165	-0.244126	19651	Rbl2	retinoblastoma-like 2
ENSMUSG00000041736	5.08957	0.0240701	0.198165	0.202866	12257	Tspo	translocator protein
ENSMUSG00000034430	5.08921	0.0240751	0.198165	-0.262514	80292	Zxdc	ZXD family zinc finger C
ENSMUSG00000004098	5.08627	0.024116	0.198385	0.276105	53867	Col5a3	collagen, type V, alpha 3
ENSMUSG00000038005	5.0808	0.0241922	0.198895	0.293137	72612	Hpf1	histone PARylation factor 1
ENSMUSG00000029911	5.07766	0.0242361	0.199138	0.192756	381760	Ssbp1	single-stranded DNA binding protein 1
ENSMUSG00000031570	5.07499	0.0242734	0.199328	0.218986	71910	Plpp5	phospholipid phosphatase 5
ENSMUSG00000036617	5.07225	0.0243118	0.199525	-0.438787	208618	Etl4	enhancer trap locus 4
ENSMUSG00000041849	5.07068	0.0243339	0.199589	-0.284635	239319	Card6	caspase recruitment domain family, member 6
ENSMUSG00000073435	5.06927	0.0243536	0.199622	0.216951	79059	Nme3	NME/NM23 nucleoside diphosphate kinase 3
ENSMUSG00000102758	5.06748	0.0243788	0.199622	-0.396255	635702	Naaladl2	N-acetylated alpha-linked acidic dipeptidase-like 2
ENSMUSG00000034453	5.06734	0.0243808	0.199622	-0.193504	70428	Polr3b	polymerase (RNA) III (DNA directed) polypeptide B
ENSMUSG00000020022	5.06568	0.0244041	0.199696	0.214851	66414	Ndufa12	NADH dehydrogenase (ubiquinone) 1 alpha subcomplex, 12
ENSMUSG00000024955	5.06236	0.0244509	0.199825	0.317594	26379	Esrra	estrogen related receptor, alpha
ENSMUSG00000024050	5.05957	0.0244903	0.199825	-0.226437	22404	Wiz	widely-interspaced zinc finger motifs
ENSMUSG00000061474	5.05951	0.0244911	0.199825	0.249684	66128	Mrps36	mitochondrial ribosomal protein S36
ENSMUSG00000069793	5.05845	0.0245061	0.199825	-0.324217	237886	Slfn9	schlafen 9
ENSMUSG00000001785	5.05834	0.0245076	0.199825	0.266504	103136	Pwp1	PWP1 homolog, endonuclein
ENSMUSG00000023036	5.05793	0.0245135	0.199825	2.30616	93707	Pcdhgc4	protocadherin gamma subfamily C, 4
ENSMUSG00000061898	5.05729	0.0245225	0.199825	-0.305224	57782	Rbak	RB-associated KRAB zinc finger
ENSMUSG00000040564	5.05645	0.0245344	0.199825	0.213939	11812	Apoc1	apolipoprotein C-I
ENSMUSG00000054252	5.05305	0.0245826	0.200101	-0.396704	14184	Fgfr3	fibroblast growth factor receptor 3
ENSMUSG00000022142	5.05163	0.0246029	0.200149	-0.266387	170762	Nup155	nucleoporin 155
ENSMUSG00000034789	5.05031	0.0246215	0.200184	0.181117	19336	Rab24	RAB24, member RAS oncogene family
ENSMUSG00000021400	5.04802	0.024654	0.200195	0.238438	78903	Wrnip1	Werner helicase interacting protein 1
ENSMUSG00000029417	5.04779	0.0246574	0.200195	-0.455296	17329	Cxcl9	chemokine (C-X-C motif) ligand 9
ENSMUSG00000028005	5.04719	0.0246658	0.200195	-0.391627	54195	Gucy1b3	guanylate cyclase 1, soluble, beta 3
ENSMUSG00000062609	5.04229	0.0247357	0.200645	-0.646766	16516	Kcnj15	potassium inwardly-rectifying channel, subfamily J, member 15
ENSMUSG00000023791	5.03534	0.0248353	0.201112	0.228409	72084	Pigx	phosphatidylinositol glycan anchor biosynthesis, class X
ENSMUSG00000056260	5.03362	0.0248599	0.201112	0.282386	321000	Lrif1	ligand dependent nuclear receptor interacting factor 1
ENSMUSG00000022419	5.03318	0.0248661	0.201112	-0.159283	97998	Deptor	DEP domain containing MTOR-interacting protein
ENSMUSG00000020231	5.03241	0.0248772	0.201112	-0.392655	64451	Dip2a	disco interacting protein 2 homolog A
ENSMUSG00000030172	5.03088	0.0248992	0.201112	-0.26123	111173	Erc1	ELKS/RAB6-interacting/CAST family member 1
ENSMUSG00000034932	5.03064	0.0249026	0.201112	0.210227	66047	Mrpl54	mitochondrial ribosomal protein L54
ENSMUSG00000029198	5.03051	0.0249046	0.201112	0.171882	17713	Grpel1	GrpE-like 1, mitochondrial
ENSMUSG00000040732	5.03023	0.0249086	0.201112	-0.273487	13876	Erg	avian erythroblastosis virus E-26 (v-ets) oncogene related
ENSMUSG00000062038	5.02129	0.0250375	0.201751	0.687202		Gm10108
ENSMUSG00000017376	5.02068	0.0250464	0.201751	0.347881	18099	Nlk	nemo like kinase
ENSMUSG00000046556	5.01994	0.0250571	0.201751	-0.256029	79233	Zfp319	zinc finger protein 319
ENSMUSG00000021996	5.01928	0.0250665	0.201751	0.171399	13885	Esd	esterase D/formylglutathione hydrolase
ENSMUSG00000095115	5.0189	0.0250722	0.201751	-0.262828	319622	Itpripl2	inositol 1,4,5-triphosphate receptor interacting protein-like 2
ENSMUSG00000046330	5.01834	0.0250802	0.201751	0.230247	19981	Rpl37a	ribosomal protein L37a
ENSMUSG00000052632	5.01774	0.0250888	0.201751	-0.57601	211914	Asap2	ArfGAP with SH3 domain, ankyrin repeat and PH domain 2
ENSMUSG00000031389	5.01665	0.0251047	0.201762	-0.343591	171207	Arhgap4	Rho GTPase activating protein 4
ENSMUSG00000053774	5.0155	0.0251214	0.201781	-0.204919	224111	Ubxn7	UBX domain protein 7
ENSMUSG00000021228	5.01309	0.0251564	0.201946	0.631388	171281	Acot3	acyl-CoA thioesterase 3
ENSMUSG00000042202	5.0072	0.025242	0.202052	-0.230215	320541	Slc35e2	solute carrier family 35, member E2
ENSMUSG00000098306	5.00538	0.0252687	0.202052	0.676342	68338	Gm28040	golgi transport 1A
ENSMUSG00000039680	5.00505	0.0252735	0.202052	0.225835	121022	Mrps6	mitochondrial ribosomal protein S6
ENSMUSG00000036613	5.00431	0.0252843	0.202052	0.245284	380752	Tssc1	tumor suppressing subtransferable candidate 1
ENSMUSG00000030199	5.00404	0.0252883	0.202052	-0.335136	14011	Etv6	ets variant 6
ENSMUSG00000034687	5.00367	0.0252937	0.202052	-0.709571	231470	Fras1	Fraser extracellular matrix complex subunit 1
ENSMUSG00000025075	5.00273	0.0253073	0.202052	-0.157319	226243	Habp2	hyaluronic acid binding protein 2
ENSMUSG00000044894	5.00271	0.0253077	0.202052	0.227062	22272	Uqcrq	ubiquinol-cytochrome c reductase, complex III subunit VII
ENSMUSG00000024646	5.0025	0.0253108	0.202052	0.207017	109672	Cyb5a	cytochrome b5 type A (microsomal)
ENSMUSG00000005505	5.00225	0.0253143	0.202052	0.222769	67136	Kbtbd4	kelch repeat and BTB (POZ) domain containing 4
ENSMUSG00000026478	4.99749	0.0253841	0.20246	-0.495447	226519	Lamc1	laminin, gamma 1
ENSMUSG00000034218	4.99668	0.025396	0.20246	-0.578315	11920	Atm	ataxia telangiectasia mutated
ENSMUSG00000101111	4.99489	0.0254223	0.20246	-0.764467		Gm28437
ENSMUSG00000005087	4.9948	0.0254235	0.20246	-0.320583	12505	Cd44	CD44 antigen
ENSMUSG00000045930	4.99069	0.0254841	0.202698	-0.201738	66864	Clec14a	C-type lectin domain family 14, member a
ENSMUSG00000078453	4.98931	0.0255044	0.202698	0.219356	73112	Abracl	ABRA C-terminal like
ENSMUSG00000026116	4.98876	0.0255125	0.202698	-0.302307	56030	Tmem131	transmembrane protein 131
ENSMUSG00000021140	4.98724	0.0255348	0.202698	-0.240619	54604	Pcnx	pecanex homolog (Drosophila)
ENSMUSG00000041930	4.98688	0.0255402	0.202698	0.548071	433940	Fam222a	family with sequence similarity 222, member A
ENSMUSG00000047547	4.98686	0.0255405	0.202698	0.218247	74325	Cltb	clathrin, light polypeptide (Lcb)
ENSMUSG00000027496	4.98357	0.0255892	0.202968	0.478709	20878	Aurka	aurora kinase A
ENSMUSG00000028478	4.98011	0.0256404	0.20326	0.195071	12757	Clta	clathrin, light polypeptide (Lca)
ENSMUSG00000060487	4.97736	0.0256811	0.203365	-0.908287	320825	Samd5	sterile alpha motif domain containing 5
ENSMUSG00000067288	4.97698	0.0256867	0.203365	0.252045	54127	Rps28	ribosomal protein S28
ENSMUSG00000004268	4.97578	0.0257046	0.203365	0.184352	14791	Emg1	EMG1 N1-specific pseudouridine methyltransferase
ENSMUSG00000018585	4.97461	0.025722	0.203365	0.226888	11927	Atox1	antioxidant 1 copper chaperone
ENSMUSG00000038121	4.9743	0.0257266	0.203365	-0.341997	108654	Fam210a	family with sequence similarity 210, member A
ENSMUSG00000017561	4.97228	0.0257567	0.203464	-0.282609	54394	Crlf3	cytokine receptor-like factor 3
ENSMUSG00000021540	4.97034	0.0257855	0.203464	-0.200391	17129	Smad5	SMAD family member 5
ENSMUSG00000041741	4.9702	0.0257876	0.203464	-0.34723	54611	Pde3a	phosphodiesterase 3A, cGMP inhibited
ENSMUSG00000064325	4.96955	0.0257973	0.203464	-0.621456	15245	Hhip	Hedgehog-interacting protein
ENSMUSG00000034109	4.96794	0.0258214	0.203481	-0.229246	73124	Golim4	golgi integral membrane protein 4
ENSMUSG00000003382	4.96745	0.0258287	0.203481	-0.190092	27049	Etv3	ets variant 3
ENSMUSG00000033392	4.9662	0.0258474	0.203498	-0.225344	76499	Clasp2	CLIP associating protein 2
ENSMUSG00000021738	4.96536	0.02586	0.203498	-0.274375	246103	Atxn7	ataxin 7
ENSMUSG00000041133	4.96365	0.0258856	0.203579	-0.227441	24061	Smc1a	structural maintenance of chromosomes 1A
ENSMUSG00000040433	4.96272	0.0258995	0.203579	-0.249972	245007	Zbtb38	zinc finger and BTB domain containing 38
ENSMUSG00000035530	4.95909	0.0259538	0.203834	0.289785	20918	Eif1	eukaryotic translation initiation factor 1
ENSMUSG00000031714	4.95806	0.0259694	0.203834	-0.216741	14388	Gab1	growth factor receptor bound protein 2-associated protein 1
ENSMUSG00000029110	4.95763	0.0259758	0.203834	-0.188229	19822	Rnf4	ring finger protein 4
ENSMUSG00000094410	4.95278	0.0260488	0.204207	-0.537044	667118	Gm38394	zinc finger, BED type containing 6
ENSMUSG00000051721	4.95253	0.0260525	0.204207	-0.280535	238037	BC068281	cDNA sequence BC068281
ENSMUSG00000047409	4.94991	0.026092	0.204336	-0.31247	69274	Ctdspl	CTD (carboxy-terminal domain, RNA polymerase II, polypeptide A) small phosphatase-like
ENSMUSG00000024642	4.94893	0.0261069	0.204336	-0.263948	21888	Tle4	transducin-like enhancer of split 4
ENSMUSG00000079283	4.94708	0.0261348	0.204336	0.273334	69549	2310009B15Rik	RIKEN cDNA 2310009B15 gene
ENSMUSG00000031504	4.94674	0.0261399	0.204336	0.240249	19332	Rab20	RAB20, member RAS oncogene family
ENSMUSG00000048285	4.94655	0.0261428	0.204336	-0.253615	319710	Frmd6	FERM domain containing 6
ENSMUSG00000037805	4.94515	0.0261639	0.204336	0.211998	19896	Rpl10a	ribosomal protein L10A
ENSMUSG00000084957	4.94466	0.0261715	0.204336	0.218247	100503572	Bbip1	BBSome interacting protein 1
ENSMUSG00000038462	4.94365	0.0261866	0.204341	0.16717	66694	Uqcrfs1	ubiquinol-cytochrome c reductase, Rieske iron-sulfur polypeptide 1
ENSMUSG00000012848	4.9421	0.0262102	0.20441	0.224422	20103	Rps5	ribosomal protein S5
ENSMUSG00000020926	4.94077	0.0262303	0.204453	-0.416641	11488	Adam11	a disintegrin and metallopeptidase domain 11
ENSMUSG00000030222	4.93803	0.026272	0.204653	-0.359418	232441	Rerg	RAS-like, estrogen-regulated, growth-inhibitor
ENSMUSG00000042041	4.93715	0.0262853	0.204653	0.363207	69861	2010003K11Rik	RIKEN cDNA 2010003K11 gene
ENSMUSG00000060703	4.93607	0.0263018	0.204667	0.166756	66205	Cd302	CD302 antigen
ENSMUSG00000075469	4.93392	0.0263346	0.204808	0.442842		Gm17205
ENSMUSG00000042410	4.93286	0.0263507	0.20482	-0.47281	228061	Agps	alkylglycerone phosphate synthase
ENSMUSG00000035967	4.93181	0.0263666	0.204829	0.443011	236790	Ints6l	integrator complex subunit 6 like
ENSMUSG00000031701	4.92905	0.0264089	0.205044	0.187899	56445	Dnaja2	DnaJ heat shock protein family (Hsp40) member A2
ENSMUSG00000043866	4.92593	0.0264566	0.205172	0.201558	24075	Taf10	TATA-box binding protein associated factor 10
ENSMUSG00000041203	4.92523	0.0264673	0.205172	0.285031	68544	2310036O22Rik	RIKEN cDNA 2310036O22 gene
ENSMUSG00000031375	4.92508	0.0264695	0.205172	-0.203224	12111	Bgn	biglycan
ENSMUSG00000003346	4.9223	0.0265122	0.205287	0.178381	216169	Abhd17a	abhydrolase domain containing 17A
ENSMUSG00000102049	4.9222	0.0265138	0.205287	-2.62209	667118	Zbed6	zinc finger, BED type containing 6
ENSMUSG00000045896	4.91984	0.02655	0.205453	-0.27155	232164	Paip2b	poly(A) binding protein interacting protein 2B
ENSMUSG00000026615	4.91792	0.0265794	0.205567	-0.171331	107508	Eprs	glutamyl-prolyl-tRNA synthetase
ENSMUSG00000076435	4.91678	0.026597	0.205575	-0.194759	264895	Acsf2	acyl-CoA synthetase family member 2
ENSMUSG00000090258	4.91595	0.0266099	0.205575	0.212439	211151	Churc1	churchill domain containing 1
ENSMUSG00000047497	4.91399	0.0266401	0.205596	-0.798842	239337	Adamts12	a disintegrin-like and metallopeptidase (reprolysin type) with thrombospondin type 1 motif, 12
ENSMUSG00000022787	4.91386	0.0266421	0.205596	0.265279	68980	Wdr53	WD repeat domain 53
ENSMUSG00000032263	4.9128	0.0266584	0.205608	0.172694	12040	Bckdhb	branched chain ketoacid dehydrogenase E1, beta polypeptide
ENSMUSG00000026674	4.90536	0.0267735	0.206234	-0.464779	18214	Ddr2	discoidin domain receptor family, member 2
ENSMUSG00000024371	4.90424	0.0267908	0.206234	-0.192622	12263	C2	complement component 2 (within H-2S)
ENSMUSG00000058624	4.90287	0.0268121	0.206234	-0.230265	14544	Gda	guanine deaminase
ENSMUSG00000020705	4.90262	0.0268159	0.206234	-0.186608	72047	Ddx42	DEAD (Asp-Glu-Ala-Asp) box polypeptide 42
ENSMUSG00000034974	4.90257	0.0268168	0.206234	0.192868	13144	Dapk3	death-associated protein kinase 3
ENSMUSG00000057497	4.90184	0.0268282	0.206234	0.177222	66488	Fam136a	family with sequence similarity 136, member A
ENSMUSG00000044224	4.90033	0.0268515	0.20624	0.20437	78244	Dnajc21	DnaJ heat shock protein family (Hsp40) member C21
ENSMUSG00000039509	4.89983	0.0268594	0.20624	-0.200781	234865	Nup133	nucleoporin 133
ENSMUSG00000020109	4.89894	0.0268733	0.20624	-0.177574	56709	Dnajb12	DnaJ heat shock protein family (Hsp40) member B12
ENSMUSG00000071180	4.89693	0.0269044	0.206366	0.210354	75616	Smim15	small integral membrane protein 15
ENSMUSG00000040054	4.89483	0.0269372	0.206504	-0.241103	116848	Baz2a	bromodomain adjacent to zinc finger domain, 2A
ENSMUSG00000032667	4.89241	0.026975	0.20668	0.207005	330260	Pon2	paraoxonase 2
ENSMUSG00000034022	4.8873	0.0270549	0.207034	-0.160412	94230	Cpsf1	cleavage and polyadenylation specific factor 1
ENSMUSG00000002233	4.88657	0.0270664	0.207034	0.293799	11853	Rhoc	ras homolog family member C
ENSMUSG00000029714	4.88633	0.0270702	0.207034	-0.25822	57330	Gigyf1	GRB10 interacting GYF protein 1
ENSMUSG00000053436	4.88567	0.0270806	0.207034	-0.191896	26416	Mapk14	mitogen-activated protein kinase 14
ENSMUSG00000035202	4.88216	0.0271357	0.207342	0.468337	102436	Lars2	leucyl-tRNA synthetase, mitochondrial
ENSMUSG00000075470	4.87772	0.0272056	0.207762	-0.377676	380959	Alg10b	asparagine-linked glycosylation 10B (alpha-1,2-glucosyltransferase)
ENSMUSG00000034171	4.87669	0.0272217	0.207772	-0.177638	14073	Faah	fatty acid amide hydrolase
ENSMUSG00000071714	4.8752	0.0272453	0.207836	-0.395304	12984	Csf2rb2	colony stimulating factor 2 receptor, beta 2, low-affinity (granulocyte-macrophage)
ENSMUSG00000021843	4.87428	0.0272598	0.207836	-0.286543	16709	Ktn1	kinectin 1
ENSMUSG00000040859	4.87286	0.0272823	0.207874	-0.259977	100383	Bsdc1	BSD domain containing 1
ENSMUSG00000026727	4.87207	0.0272947	0.207874	-0.223228	20163	Rsu1	Ras suppressor protein 1
ENSMUSG00000037563	4.86969	0.0273325	0.208041	0.225178	20055	Rps16	ribosomal protein S16
ENSMUSG00000062101	4.86881	0.0273464	0.208041	0.315706	240120	Zfp119b	zinc finger protein 119b
ENSMUSG00000018821	4.86727	0.0273708	0.208046	0.273354	69534	Avpi1	arginine vasopressin-induced 1
ENSMUSG00000052738	4.86689	0.0273768	0.208046	0.157896	56451	Suclg1	succinate-CoA ligase, GDP-forming, alpha subunit
ENSMUSG00000045128	4.86551	0.0273988	0.208099	0.261706	76808	Rpl18a	ribosomal protein L18A
ENSMUSG00000039105	4.86367	0.0274279	0.208208	0.16609	66290	Atp6v1g1	ATPase, H+ transporting, lysosomal V1 subunit G1
ENSMUSG00000024383	4.86088	0.0274724	0.208342	-0.346615	26405	Map3k2	mitogen-activated protein kinase kinase kinase 2
ENSMUSG00000014294	4.86068	0.0274755	0.208342	0.187439	17991	Ndufa2	NADH dehydrogenase (ubiquinone) 1 alpha subcomplex, 2
ENSMUSG00000066637	4.85688	0.0275361	0.208539	0.231869	75516	Ttc32	tetratricopeptide repeat domain 32
ENSMUSG00000031309	4.85653	0.0275418	0.208539	-0.501478	110651	Rps6ka3	ribosomal protein S6 kinase polypeptide 3
ENSMUSG00000023829	4.85453	0.0275735	0.208539	0.182947	20517	Slc22a1	solute carrier family 22 (organic cation transporter), member 1
ENSMUSG00000063236	4.85444	0.0275751	0.208539	0.238237	117171	1110038F14Rik	RIKEN cDNA 1110038F14 gene
ENSMUSG00000026867	4.85377	0.0275858	0.208539	-0.235966	66691	Gapvd1	GTPase activating protein and VPS9 domains 1
ENSMUSG00000024863	4.85344	0.0275911	0.208539	0.180396	17195	Mbl2	mannose-binding lectin (protein C) 2
ENSMUSG00000003458	4.85154	0.0276215	0.208598	-0.152597	59287	Ncstn	nicastrin
ENSMUSG00000062980	4.85049	0.0276383	0.208598	-0.203464	214642	Cped1	cadherin-like and PC-esterase domain containing 1
ENSMUSG00000004771	4.84956	0.0276532	0.208598	0.181731	53869	Rab11a	RAB11A, member RAS oncogene family
ENSMUSG00000029203	4.84861	0.0276684	0.208598	0.17331	53323	Ube2k	ubiquitin-conjugating enzyme E2K
ENSMUSG00000015759	4.84711	0.0276924	0.208598	0.182225	12793	Cnih1	cornichon family AMPA receptor auxiliary protein 1
ENSMUSG00000052712	4.84695	0.027695	0.208598	0.182931	80748	BC004004	cDNA sequence BC004004
ENSMUSG00000021488	4.84643	0.0277035	0.208598	-0.280981	18193	Nsd1	nuclear receptor-binding SET-domain protein 1
ENSMUSG00000038253	4.84293	0.0277596	0.208908	0.561982	15402	Hoxa5	homeobox A5
ENSMUSG00000043496	4.842	0.0277747	0.208909	-0.578219	66873	Tril	TLR4 interactor with leucine-rich repeats
ENSMUSG00000059890	4.8355	0.0278795	0.209584	-0.226335	140630	Ube4a	ubiquitination factor E4A
ENSMUSG00000020778	4.83145	0.0279451	0.209964	0.427912	69535	Ten1	TEN1 telomerase capping complex subunit
ENSMUSG00000026377	4.82975	0.0279727	0.210059	0.248706	67949	Nifk	nucleolar protein interacting with the FHA domain of MKI67
ENSMUSG00000027203	4.8274	0.0280109	0.210232	0.249443	110074	Dut	deoxyuridine triphosphatase
ENSMUSG00000007570	4.82607	0.0280324	0.210256	0.303605	72775	Fance	Fanconi anemia, complementation group E
ENSMUSG00000032867	4.82535	0.0280441	0.210256	-0.185469	231672	Fbxw8	F-box and WD-40 domain protein 8
ENSMUSG00000040236	4.82114	0.0281128	0.21063	0.179852	66682	Trappc5	trafficking protein particle complex 5
ENSMUSG00000024287	4.82044	0.0281242	0.21063	0.243823	225160	Thoc1	THO complex 1
ENSMUSG00000014547	4.81924	0.0281438	0.210663	-0.51941	268752	Wdfy2	WD repeat and FYVE domain containing 2
ENSMUSG00000020018	4.81765	0.0281697	0.210745	0.241914	69878	Snrpf	small nuclear ribonucleoprotein polypeptide F
ENSMUSG00000071796	4.81613	0.0281945	0.210812	-0.220609	547150	6820431F20Rik	cadherin 11 pseudogene
ENSMUSG00000005054	4.81525	0.028209	0.210812	0.188005	13014	Cstb	cystatin B
ENSMUSG00000025474	4.81351	0.0282375	0.210913	-0.218671	74237	Tubgcp2	tubulin, gamma complex associated protein 2
ENSMUSG00000040648	4.81081	0.0282817	0.211018	-0.286614	227399	Ppip5k2	diphosphoinositol pentakisphosphate kinase 2
ENSMUSG00000030057	4.8108	0.0282819	0.211018	0.151295	12785	Cnbp	cellular nucleic acid binding protein
ENSMUSG00000044408	4.80941	0.0283047	0.211076	0.193548	104725	Sptssa	serine palmitoyltransferase, small subunit A
ENSMUSG00000067889	4.80687	0.0283465	0.211275	-0.359473	20743	Sptbn2	spectrin beta, non-erythrocytic 2
ENSMUSG00000042699	4.80505	0.0283765	0.211284	-0.2268	13211	Dhx9	DEAH (Asp-Glu-Ala-His) box polypeptide 9
ENSMUSG00000065990	4.80496	0.028378	0.211284	0.175233	66077	Aurkaip1	aurora kinase A interacting protein 1
ENSMUSG00000022324	4.80336	0.0284043	0.211367	-0.352097	17181	Matn2	matrilin 2
ENSMUSG00000004085	4.80157	0.0284338	0.211474	-0.275419	65964	Zak	sterile alpha motif and leucine zipper containing kinase AZK
ENSMUSG00000042682	4.79814	0.0284905	0.211694	0.226981	80795	Selenok	selenoprotein K
ENSMUSG00000073060	4.79794	0.0284937	0.211694	-2.03742		Zxda
ENSMUSG00000067071	4.79489	0.0285443	0.211876	0.41571	55927	Hes6	hairy and enhancer of split 6
ENSMUSG00000091625	4.79451	0.0285506	0.211876	0.323982	66373	Lsm5	LSM5 homolog, U6 small nuclear RNA and mRNA degradation associated
ENSMUSG00000028136	4.79371	0.0285639	0.211876	-0.246794	76742	Snx27	sorting nexin family member 27
ENSMUSG00000066154	4.79015	0.028623	0.212202	0.374953	17842	Mup3	major urinary protein 3
ENSMUSG00000039615	4.78514	0.0287063	0.212378	0.173696	56424	Stub1	STIP1 homology and U-Box containing protein 1
ENSMUSG00000038342	4.78402	0.0287251	0.212378	-0.320142	208104	Mlxip	MLX interacting protein
ENSMUSG00000051149	4.78355	0.0287328	0.212378	-0.774233	11538	Adnp	activity-dependent neuroprotective protein
ENSMUSG00000024544	4.78344	0.0287346	0.212378	-0.522673	52662	Ldlrad4	low density lipoprotein receptor class A domain containing 4
ENSMUSG00000066443	4.78316	0.0287393	0.212378	0.189022		Gm10163
ENSMUSG00000090610	4.78198	0.028759	0.212378	1.3061		Gm3571
ENSMUSG00000091421	4.78173	0.0287632	0.212378	-3.48141		Gm4202
ENSMUSG00000026201	4.78142	0.0287684	0.212378	0.186444	20872	Stk16	serine/threonine kinase 16
ENSMUSG00000041688	4.78003	0.0287917	0.212437	-0.294431	27494	Amot	angiomotin
ENSMUSG00000026039	4.77805	0.0288248	0.212474	1.22923	68549	Sgol2a	shugoshin-like 2a (S. pombe)
ENSMUSG00000067719	4.77718	0.0288394	0.212474	0.391341		Gm10221
ENSMUSG00000007721	4.77672	0.028847	0.212474	0.182556	234388	Ccdc124	coiled-coil domain containing 124
ENSMUSG00000041881	4.7761	0.0288575	0.212474	0.224062	66416	Ndufa7	NADH dehydrogenase (ubiquinone) 1 alpha subcomplex, 7 (B14.5a)
ENSMUSG00000032280	4.77009	0.0289584	0.212572	-0.50699	21887	Tle3	transducin-like enhancer of split 3
ENSMUSG00000069607	4.77005	0.028959	0.212572	-0.687707	382551	Cd300ld3	CD300 molecule like family member D3
ENSMUSG00000037242	4.76919	0.0289734	0.212572	-0.201923	29876	Clic4	chloride intracellular channel 4 (mitochondrial)
ENSMUSG00000038489	4.76892	0.028978	0.212572	0.201361	66491	Polr2l	polymerase (RNA) II (DNA directed) polypeptide L
ENSMUSG00000072969	4.76762	0.0289998	0.212572	-0.322473	494468	Armcx5	armadillo repeat containing, X-linked 5
ENSMUSG00000028788	4.76717	0.0290075	0.212572	0.169416	19244	Ptp4a2	protein tyrosine phosphatase 4a2
ENSMUSG00000022312	4.76715	0.0290077	0.212572	0.170028	68135	Eif3h	eukaryotic translation initiation factor 3, subunit H
ENSMUSG00000027002	4.76695	0.0290111	0.212572	-0.175567	50884	Nckap1	NCK-associated protein 1
ENSMUSG00000029151	4.76559	0.029034	0.212572	0.787189	22784	Slc30a3	solute carrier family 30 (zinc transporter), member 3
ENSMUSG00000035642	4.76524	0.02904	0.212572	0.219554	66273	Aamdc	adipogenesis associated Mth938 domain containing
ENSMUSG00000021928	4.76463	0.0290502	0.212572	0.209018	68177	Ebpl	emopamil binding protein-like
ENSMUSG00000108314	4.76372	0.0290656	0.212572	-1.05888		Prkcz2
ENSMUSG00000024645	4.76316	0.0290752	0.212572	0.177347	67105	Timm21	tranlocase of inner mitochondrial membrane 21
ENSMUSG00000041632	4.76263	0.029084	0.212572	0.20437	218506	Mrps27	mitochondrial ribosomal protein S27
ENSMUSG00000027435	4.76053	0.0291195	0.212666	-0.251653	17064	Cd93	CD93 antigen
ENSMUSG00000006057	4.76008	0.0291273	0.212666	0.192144	11951	Atp5g1	ATP synthase, H+ transporting, mitochondrial F0 complex, subunit C1 (subunit 9)
ENSMUSG00000064356	4.7577	0.0291674	0.212819	0.272599	17706	mt-Atp8	ATP synthase F0 subunit 8
ENSMUSG00000027522	4.75704	0.0291788	0.212819	-0.315399	228960	Stx16	syntaxin 16
ENSMUSG00000030761	4.75558	0.0292034	0.212864	-0.286376	17921	Myo7a	myosin VIIA
ENSMUSG00000058240	4.75385	0.0292328	0.212864	0.238854	66609	Cryzl1	crystallin, zeta (quinone reductase)-like 1
ENSMUSG00000046229	4.75312	0.0292453	0.212864	0.259015	19018	Scand1	SCAN domain-containing 1
ENSMUSG00000069744	4.75226	0.0292599	0.212864	0.189273	26446	Psmb3	proteasome (prosome, macropain) subunit, beta type 3
ENSMUSG00000021962	4.75218	0.0292611	0.212864	-0.214305	75901	Dcp1a	decapping mRNA 1A
ENSMUSG00000022956	4.75021	0.0292947	0.212997	0.165525	28080	Atp5o	ATP synthase, H+ transporting, mitochondrial F1 complex, O subunit
ENSMUSG00000020766	4.74569	0.0293717	0.213446	0.195668	14635	Galk1	galactokinase 1
ENSMUSG00000047749	4.73919	0.0294829	0.214142	-0.598481	209032	Zc3hav1l	zinc finger CCCH-type, antiviral 1-like
ENSMUSG00000026950	4.7359	0.0295394	0.214424	-0.421398	17996	Neb	nebulin
ENSMUSG00000029231	4.73458	0.0295621	0.214424	-0.407358	18595	Pdgfra	platelet derived growth factor receptor, alpha polypeptide
ENSMUSG00000046201	4.73353	0.0295801	0.214424	-0.290895	106583	Scaf8	SR-related CTD-associated factor 8
ENSMUSG00000072812	4.73336	0.0295831	0.214424	-0.499019		Ahnak2
ENSMUSG00000028672	4.73209	0.029605	0.214446	0.216883	15356	Hmgcl	3-hydroxy-3-methylglutaryl-Coenzyme A lyase
ENSMUSG00000020272	4.73122	0.0296199	0.214446	-0.320058	20868	Stk10	serine/threonine kinase 10
ENSMUSG00000020571	4.73039	0.0296342	0.214446	0.265741	71853	Pdia6	protein disulfide isomerase associated 6
ENSMUSG00000032076	4.72961	0.0296477	0.214446	-0.191792	54725	Cadm1	cell adhesion molecule 1
ENSMUSG00000030688	4.72754	0.0296833	0.214453	0.19801	56018	Stard10	START domain containing 10
ENSMUSG00000036887	4.72684	0.0296954	0.214453	0.181679	12259	C1qa	complement component 1, q subcomponent, alpha polypeptide
ENSMUSG00000006095	4.7263	0.0297046	0.214453	0.236358	66411	Tbcb	tubulin folding cofactor B
ENSMUSG00000031783	4.72599	0.0297101	0.214453	0.171446	20021	Polr2c	polymerase (RNA) II (DNA directed) polypeptide C
ENSMUSG00000024479	4.72401	0.0297443	0.214491	0.32656	105853	Mal2	mal, T cell differentiation protein 2
ENSMUSG00000028990	4.72391	0.029746	0.214491	-0.445748	69151	Lzic	leucine zipper and CTNNBIP1 domain containing
ENSMUSG00000079465	4.72059	0.0298034	0.214653	-0.689151	12828	Col4a3	collagen, type IV, alpha 3
ENSMUSG00000021048	4.72024	0.0298096	0.214653	-0.270204	108156	Mthfd1	methylenetetrahydrofolate dehydrogenase (NADP+ dependent), methenyltetrahydrofolate cyclohydrolase, formyltetrahydrofolate synthase
ENSMUSG00000020514	4.71931	0.0298257	0.214653	0.196808	216767	Mrpl22	mitochondrial ribosomal protein L22
ENSMUSG00000032727	4.71785	0.029851	0.214653	-0.310763	218613	Mier3	MIER family member 3
ENSMUSG00000020982	4.71765	0.0298545	0.214653	0.251176	66244	Nemf	nuclear export mediator factor
ENSMUSG00000023186	4.71674	0.0298702	0.214653	-0.245972	67776	Vwa5a	von Willebrand factor A domain containing 5A
ENSMUSG00000074794	4.7164	0.0298762	0.214653	-0.570551	105171	Arrdc3	arrestin domain containing 3
ENSMUSG00000024829	4.71496	0.0299012	0.214723	0.204231	353242	Mrpl21	mitochondrial ribosomal protein L21
ENSMUSG00000031314	4.71407	0.0299168	0.214724	-0.288513	270627	Taf1	TATA-box binding protein associated factor 1
ENSMUSG00000089862	4.71293	0.0299367	0.214756	-0.236114	100036521	Umad1	UMAP1-MVP12 associated (UMA) domain containing 1
ENSMUSG00000058230	4.71093	0.0299715	0.214817	-0.267841	232906	Arhgap35	Rho GTPase activating protein 35
ENSMUSG00000038582	4.71068	0.0299758	0.214817	-0.472498	320717	Pptc7	PTC7 protein phosphatase homolog
ENSMUSG00000043445	4.70979	0.0299914	0.214818	0.435754	67078	Pgp	phosphoglycolate phosphatase
ENSMUSG00000034424	4.70634	0.0300516	0.215138	0.166226	68133	Gcsh	glycine cleavage system protein H (aminomethyl carrier)
ENSMUSG00000026439	4.70456	0.0300828	0.215251	-0.193015	213464	Rbbp5	retinoblastoma binding protein 5
ENSMUSG00000027882	4.70361	0.0300993	0.21526	-0.246652	20912	Stxbp3	syntaxin binding protein 3
ENSMUSG00000026283	4.70062	0.0301517	0.215524	-0.241865	66262	Ing5	inhibitor of growth family, member 5
ENSMUSG00000020827	4.69877	0.0301842	0.215646	-0.210609	50932	Mink1	misshapen-like kinase 1 (zebrafish)
ENSMUSG00000063354	4.69598	0.0302332	0.215848	-0.166996	72027	Slc39a4	solute carrier family 39 (zinc transporter), member 4
ENSMUSG00000056952	4.69428	0.0302632	0.215848	0.202863	381801	Tatdn2	TatD DNase domain containing 2
ENSMUSG00000084416	4.69325	0.0302812	0.215848	0.223534		Rpl10a-ps1
ENSMUSG00000035093	4.69313	0.0302834	0.215848	-0.240578	70354	Secisbp2l	SECIS binding protein 2-like
ENSMUSG00000021704	4.69277	0.0302898	0.215848	-0.196685	382793	Mtx3	metaxin 3
ENSMUSG00000039463	4.69141	0.0303137	0.215855	-0.176553	77031	Slc9a8	solute carrier family 9 (sodium/hydrogen exchanger), member 8
ENSMUSG00000021643	4.69089	0.0303229	0.215855	0.29327	20365	Serf1	small EDRK-rich factor 1
ENSMUSG00000050493	4.68986	0.030341	0.215855	0.246733	230766	Fam167b	family with sequence similarity 167, member B
ENSMUSG00000075279	4.68921	0.0303526	0.215855	0.334235		Mrpl23-ps1
ENSMUSG00000073867	4.68723	0.0303875	0.215993	0.511149		AA474408
ENSMUSG00000040661	4.68625	0.0304049	0.216006	-0.387273	81000	Rad54l2	RAD54 like 2 (S. cerevisiae)
ENSMUSG00000052563	4.68522	0.0304231	0.216026	0.251098	97775	D930048N14Rik	RIKEN cDNA D930048N14 gene
ENSMUSG00000025225	4.68299	0.0304627	0.216115	-0.224525	18034	Nfkb2	nuclear factor of kappa light polypeptide gene enhancer in B cells 2, p49/p100
ENSMUSG00000064225	4.68276	0.0304667	0.216115	0.337061	75552	Paqr9	progestin and adipoQ receptor family member IX
ENSMUSG00000028088	4.6809	0.0304997	0.21624	-0.232894	14263	Fmo5	flavin containing monooxygenase 5
ENSMUSG00000026542	4.6786	0.0305406	0.21642	0.231041	20219	Apcs	serum amyloid P-component
ENSMUSG00000051339	4.67608	0.0305854	0.216628	-0.208593	243219	2900026A02Rik	RIKEN cDNA 2900026A02 gene
ENSMUSG00000031119	4.67185	0.0306608	0.217051	-0.217568	14735	Gpc4	glypican 4
ENSMUSG00000025353	4.66684	0.0307505	0.217512	0.180202	66844	Ormdl2	ORM1-like 2 (S. cerevisiae)
ENSMUSG00000024472	4.66647	0.030757	0.217512	-0.499012	70640	Dcp2	decapping mRNA 2
ENSMUSG00000028405	4.66417	0.0307984	0.217571	-0.186578	11428	Aco1	aconitase 1
ENSMUSG00000089876	4.66192	0.0308387	0.217571	0.300163	380705	Tmem102	transmembrane protein 102
ENSMUSG00000091742	4.66186	0.0308398	0.217571	0.847151	328825	Gm5093	predicted gene 5093
ENSMUSG00000069565	4.66183	0.0308403	0.217571	-0.188768	70248	Dazap1	DAZ associated protein 1
ENSMUSG00000036529	4.66166	0.0308433	0.217571	0.281896	77980	Sbf1	SET binding factor 1
ENSMUSG00000029598	4.66062	0.0308621	0.217593	-0.155778	71772	Plbd2	phospholipase B domain containing 2
ENSMUSG00000005682	4.65902	0.0308909	0.217602	-0.166618	103135	Pan2	PAN2 poly(A) specific ribonuclease subunit
ENSMUSG00000021710	4.65881	0.0308946	0.217602	-0.158876	75805	Nln	neurolysin (metallopeptidase M3 family)
ENSMUSG00000035451	4.65703	0.0309266	0.217718	-0.285176	15375	Foxa1	forkhead box A1
ENSMUSG00000022769	4.65515	0.0309605	0.217847	0.709581	64136	Sdf2l1	stromal cell-derived factor 2-like 1
ENSMUSG00000002881	4.65343	0.0309915	0.217955	-0.226766	17936	Nab1	Ngfi-A binding protein 1
ENSMUSG00000002768	4.65039	0.0310465	0.218207	0.177874	17256	Mea1	male enhanced antigen 1
ENSMUSG00000028186	4.64849	0.0310809	0.218207	-0.183383	22262	Uox	urate oxidase
ENSMUSG00000006522	4.648	0.0310898	0.218207	-0.201213	16426	Itih3	inter-alpha trypsin inhibitor, heavy chain 3
ENSMUSG00000028755	4.648	0.0310898	0.218207	0.433941	72269	Cda	cytidine deaminase
ENSMUSG00000027714	4.64531	0.0311385	0.218439	0.232129	50911	Exosc9	exosome component 9
ENSMUSG00000043090	4.64437	0.0311556	0.218449	-0.189508	330788	Zfp866	zinc finger protein 866
ENSMUSG00000028639	4.64252	0.0311891	0.218574	0.181662	22608	Ybx1	Y box protein 1
ENSMUSG00000038122	4.63917	0.0312501	0.218852	-0.370038	544696	Tbc1d32	TBC1 domain family, member 32
ENSMUSG00000031781	4.63862	0.0312601	0.218852	0.333697	109006	Ciapin1	cytokine induced apoptosis inhibitor 1
ENSMUSG00000022706	4.63712	0.0312875	0.218934	0.190332	18100	Mrpl40	mitochondrial ribosomal protein L40
ENSMUSG00000015501	4.63552	0.0313167	0.219029	-0.415877	15273	Hivep2	human immunodeficiency virus type I enhancer binding protein 2
ENSMUSG00000038541	4.63406	0.0313433	0.219105	-0.484743	94224	Srd5a2	steroid 5 alpha-reductase 2
ENSMUSG00000061130	4.62999	0.0314177	0.219515	-0.154525	19043	Ppm1b	protein phosphatase 1B, magnesium dependent, beta isoform
ENSMUSG00000046997	4.6285	0.031445	0.219596	0.438442	211949	Spsb4	splA/ryanodine receptor domain and SOCS box containing 4
[truncated: 11,968 more rows]

## Sheet: q<0.05
Ensembl Gene ID		test_stat	pvalue	qvalue	Effect Size	Entretz ID	Symbol	Genename
ENSMUSG00000009633	Up in ALR	15.8681	6.79156e-05	0.0460479	0.897445	14373	G0s2	G0/G1 switch gene 2
ENSMUSG00000090733		16.6609	4.46938e-05	0.0460479	0.578552	57294	Rps27	ribosomal protein S27
ENSMUSG00000036216		17.8362	2.40765e-05	0.0460479	0.541697	259301	Leap2	liver-expressed antimicrobial peptide 2
ENSMUSG00000095597		15.5102	8.20618e-05	0.0460479	0.50087		Gm6472
ENSMUSG00000020460		15.284	9.24953e-05	0.0460479	0.5002	78294	Rps27a	ribosomal protein S27A
ENSMUSG00000071528		16.8525	4.04e-05	0.0460479	0.445607	66477	Usmg5	upregulated during skeletal muscle growth 5
ENSMUSG00000032002		15.5709	7.94665e-05	0.0460479	0.41797	76863	Dcun1d5	DCN1, defective in cullin neddylation 1, domain containing 5 (S. cerevisiae)
ENSMUSG00000063787		15.3888	8.75076e-05	0.0460479	0.40273	66121	Chchd1	coiled-coil-helix-coiled-coil-helix domain containing 1
ENSMUSG00000022836	Down in ALR	15.2498	9.41852e-05	0.0460479	-0.400203	107589	Mylk	myosin, light polypeptide kinase
ENSMUSG00000027177		15.9609	6.46658e-05	0.0460479	-0.414147	15259	Hipk3	homeodomain interacting protein kinase 3
ENSMUSG00000059495		14.9703	0.000109215	0.0460479	-0.426611	69632	Arhgef12	Rho guanine nucleotide exchange factor (GEF) 12
ENSMUSG00000066440		14.9448	0.000110706	0.0460479	-0.439503	211978	Zfyve26	zinc finger, FYVE domain containing 26
ENSMUSG00000015143		15.3541	8.91279e-05	0.0460479	-0.454258	109711	Actn1	actinin, alpha 1
ENSMUSG00000056492		17.5905	2.73958e-05	0.0460479	-0.459355	224792	Adgrf5	adhesion G protein-coupled receptor F5
ENSMUSG00000009470		16.3051	5.39174e-05	0.0460479	-0.462528	238799	Tnpo1	transportin 1
ENSMUSG00000024085		14.9218	0.000112061	0.0460479	-0.469395	17158	Man2a1	mannosidase 2, alpha 1
ENSMUSG00000024074		15.7645	7.17347e-05	0.0460479	-0.472205	50766	Crim1	cysteine rich transmembrane BMP regulator 1 (chordin like)
ENSMUSG00000062960		15.4179	8.61684e-05	0.0460479	-0.481826	16542	Kdr	kinase insert domain protein receptor
ENSMUSG00000020357		15.7431	7.25534e-05	0.0460479	-0.491438	14257	Flt4	FMS-like tyrosine kinase 4
ENSMUSG00000005893		15.0315	0.000105734	0.0460479	-0.509952	22026	Nr2c2	nuclear receptor subfamily 2, group C, member 2
ENSMUSG00000005534		16.3067	5.38744e-05	0.0460479	-0.518989	16337	Insr	insulin receptor
ENSMUSG00000044749		21.8239	2.98856e-06	0.0417203	-0.533948	76184	Abca6	ATP-binding cassette, sub-family A (ABC1), member 6
ENSMUSG00000025278		16.5206	4.81231e-05	0.0460479	-0.537425	286940	Flnb	filamin, beta
ENSMUSG00000035164		15.1136	0.000101231	0.0460479	-0.544843	244871	Zc3h12c	zinc finger CCCH type containing 12C
ENSMUSG00000070780		18.6684	1.55542e-05	0.0460479	-0.551623	245945	Rbm47	RNA binding motif protein 47
ENSMUSG00000014164		14.9203	0.000112151	0.0460479	-0.569783	100503085	Klhl3	kelch-like 3
ENSMUSG00000031540		15.4538	8.45461e-05	0.0460479	-0.594847	244349	Kat6a	K(lysine) acetyltransferase 6A
ENSMUSG00000022565		15.0073	0.000107096	0.0460479	-0.613699	18810	Plec	plectin
ENSMUSG00000019820		19.5794	9.6505e-06	0.044907	-0.666665	22288	Utrn	utrophin
ENSMUSG00000027796		15.6502	7.62026e-05	0.0460479	-0.763135	55994	Smad9	SMAD family member 9
ENSMUSG00000005580		19.907	8.1302e-06	0.044907	-0.768103	11515	Adcy9	adenylate cyclase 9
ENSMUSG00000024109		15.0426	0.000105111	0.0460479	-0.961257	18189	Nrxn1	neurexin I
ENSMUSG00000034645		14.8263	0.000117881	0.0470175	-0.97895	230590	Zyg11a	zyg-11 family member A, cell cycle regulator
ENSMUSG00000019947		16.9624	3.81279e-05	0.0460479	-1.07766	71371	Arid5b	AT rich interactive domain 5B (MRF1-like)
ENSMUSG00000031561		17.8339	2.41056e-05	0.0460479	-1.14879	23965	Tenm3	teneurin transmembrane protein 3
